# Supplementary material for: De Novo Transcriptome Sequencing and Analysis of Differential Gene Expression among Various Stages of Tail Regeneration in Hemidactylus flaviviridis
Source: J Dev Biol. 2022 Jun 14;10(2):24. doi: 10.3390/jdb10020024 (PMC9225231; doi:10.3390/jdb10020024)
Supplement: Supplementary file 1 [file jdb-10-00024-s001.zip]

Archive with 1 entries (1 files):
- jdb-1688213-supplementary.xls
