# Supplementary material for: De Novo Transcriptome Sequencing and Analysis of Differential Gene Expression among Various Stages of Tail Regeneration in Hemidactylus flaviviridis
Source: J Dev Biol. 2022 Jun 14;10(2):24. doi: 10.3390/jdb10020024 (PMC9225231; doi:10.3390/jdb10020024)
Supplement: Supplementary file 1 [file jdb-10-00024-s001.zip › jdb-1688213-supplementary.xls]

## Sheet: Biological Processes
GO Annotation
GO ID	GO Term (Biological Processes)	Number of Transcripts
GO:0016021	integral component of membrane [GO:0016021]	7593
GO:0005634	nucleus [GO:0005634]	4251
GO:0005622	intracellular [GO:0005622]	3194
GO:0005737	cytoplasm [GO:0005737]	3109
GO:0005829	cytosol [GO:0005829]	3054
GO:0070062	extracellular exosome [GO:0070062]	2350
GO:0005886	plasma membrane [GO:0005886]	1726
GO:0005654	nucleoplasm [GO:0005654]	1672
GO:0016020	membrane [GO:0016020]	1347
GO:0005739	mitochondrion [GO:0005739]	1202
GO:0005730	nucleolus [GO:0005730]	854
GO:0005615	extracellular space [GO:0005615]	800
GO:0005783	endoplasmic reticulum [GO:0005783]	668
GO:0005794	Golgi apparatus [GO:0005794]	650
GO:0005887	integral component of plasma membrane [GO:0005887]	645
GO:0005813	centrosome [GO:0005813]	582
GO:0005925	focal adhesion [GO:0005925]	471
GO:0005576	extracellular region [GO:0005576]	431
GO:0016607	nuclear speck [GO:0016607]	405
GO:0005743	mitochondrial inner membrane [GO:0005743]	402
GO:0048471	perinuclear region of cytoplasm [GO:0048471]	369
GO:0043234	protein complex [GO:0043234]	342
GO:0005840	ribosome [GO:0005840]	340
GO:0005789	endoplasmic reticulum membrane [GO:0005789]	339
GO:0005874	microtubule [GO:0005874]	304
GO:0016604	nuclear body [GO:0016604]	271
GO:0000139	Golgi membrane [GO:0000139]	268
GO:0005765	lysosomal membrane [GO:0005765]	264
GO:0009986	cell surface [GO:0009986]	248
GO:0031012	extracellular matrix [GO:0031012]	246
GO:0005856	cytoskeleton [GO:0005856]	239
GO:0031965	nuclear membrane [GO:0031965]	222
GO:0009897	external side of plasma membrane [GO:0009897]	219
GO:0005764	lysosome [GO:0005764]	211
GO:0030529	intracellular ribonucleoprotein complex [GO:0030529]	209
GO:0043231	intracellular membrane-bounded organelle [GO:0043231]	199
GO:0015629	actin cytoskeleton [GO:0015629]	189
GO:0005578	proteinaceous extracellular matrix [GO:0005578]	187
GO:0005768	endosome [GO:0005768]	185
GO:0005667	transcription factor complex [GO:0005667]	183
GO:0005802	trans-Golgi network [GO:0005802]	171
GO:0005769	early endosome [GO:0005769]	171
GO:0043209	myelin sheath [GO:0043209]	169
GO:0005759	mitochondrial matrix [GO:0005759]	164
GO:0030027	lamellipodium [GO:0030027]	160
GO:0000922	spindle pole [GO:0000922]	149
GO:0005911	cell-cell junction [GO:0005911]	145
GO:0072562	blood microparticle [GO:0072562]	143
GO:0005814	centriole [GO:0005814]	140
GO:0030496	midbody [GO:0030496]	138
GO:0030018	Z disc [GO:0030018]	137
GO:0000784	nuclear chromosome, telomeric region [GO:0000784]	136
GO:0001650	fibrillar center [GO:0001650]	135
GO:0031410	cytoplasmic vesicle [GO:0031410]	135
GO:0005777	peroxisome [GO:0005777]	132
GO:0000151	ubiquitin ligase complex [GO:0000151]	128
GO:0000790	nuclear chromatin [GO:0000790]	127
GO:0016459	myosin complex [GO:0016459]	126
GO:0071013	catalytic step 2 spliceosome [GO:0071013]	125
GO:0036064	ciliary basal body [GO:0036064]	121
GO:0030054	cell junction [GO:0030054]	120
GO:0005623	cell [GO:0005623]	118
GO:0019013	viral nucleocapsid [GO:0019013]	115
GO:0005581	collagen trimer [GO:0005581]	113
GO:0016324	apical plasma membrane [GO:0016324]	112
GO:0005681	spliceosomal complex [GO:0005681]	110
GO:0005770	late endosome [GO:0005770]	106
GO:0000785	chromatin [GO:0000785]	106
GO:0005923	bicellular tight junction [GO:0005923]	106
GO:0016605	PML body [GO:0016605]	105
GO:0043235	receptor complex [GO:0043235]	104
GO:0005882	intermediate filament [GO:0005882]	104
GO:0005694	chromosome [GO:0005694]	104
GO:0015630	microtubule cytoskeleton [GO:0015630]	103
GO:0030424	axon [GO:0030424]	102
GO:0000776	kinetochore [GO:0000776]	99
GO:0030425	dendrite [GO:0030425]	96
GO:0030176	integral component of endoplasmic reticulum membrane [GO:0030176]	95
GO:0043025	neuronal cell body [GO:0043025]	93
GO:0000786	nucleosome [GO:0000786]	92
GO:0016592	mediator complex [GO:0016592]	91
GO:0042571	immunoglobulin complex, circulating [GO:0042571]	91
GO:0016363	nuclear matrix [GO:0016363]	90
GO:0005635	nuclear envelope [GO:0005635]	89
GO:0005741	mitochondrial outer membrane [GO:0005741]	89
GO:0012505	endomembrane system [GO:0012505]	89
GO:0042645	mitochondrial nucleoid [GO:0042645]	86
GO:0045121	membrane raft [GO:0045121]	85
GO:0031514	motile cilium [GO:0031514]	83
GO:0005815	microtubule organizing center [GO:0005815]	83
GO:0031463	Cul3-RING ubiquitin ligase complex [GO:0031463]	82
GO:0000932	P-body [GO:0000932]	81
GO:0001726	ruffle [GO:0001726]	80
GO:0045202	synapse [GO:0045202]	79
GO:0031234	extrinsic component of cytoplasmic side of plasma membrane [GO:0031234]	79
GO:0005938	cell cortex [GO:0005938]	79
GO:0043005	neuron projection [GO:0043005]	78
GO:0005871	kinesin complex [GO:0005871]	78
GO:0022625	cytosolic large ribosomal subunit [GO:0022625]	78
GO:0005643	nuclear pore [GO:0005643]	77
GO:0005776	autophagosome [GO:0005776]	77
GO:0042613	MHC class II protein complex [GO:0042613]	74
GO:0032040	small-subunit processome [GO:0032040]	73
GO:0016323	basolateral plasma membrane [GO:0016323]	73
GO:0005747	mitochondrial respiratory chain complex I [GO:0005747]	70
GO:0031201	SNARE complex [GO:0031201]	70
GO:0005762	mitochondrial large ribosomal subunit [GO:0005762]	69
GO:0005811	lipid droplet [GO:0005811]	69
GO:0010008	endosome membrane [GO:0010008]	68
GO:0036464	cytoplasmic ribonucleoprotein granule [GO:0036464]	68
GO:0005884	actin filament [GO:0005884]	68
GO:0035861	site of double-strand break [GO:0035861]	67
GO:0005758	mitochondrial intermembrane space [GO:0005758]	66
GO:0030131	clathrin adaptor complex [GO:0030131]	66
GO:0045177	apical part of cell [GO:0045177]	66
GO:0042383	sarcolemma [GO:0042383]	65
GO:0005793	endoplasmic reticulum-Golgi intermediate compartment [GO:0005793]	64
GO:0072686	mitotic spindle [GO:0072686]	63
GO:0010494	cytoplasmic stress granule [GO:0010494]	63
GO:0005801	cis-Golgi network [GO:0005801]	62
GO:0031966	mitochondrial membrane [GO:0031966]	61
GO:0045211	postsynaptic membrane [GO:0045211]	60
GO:0022627	cytosolic small ribosomal subunit [GO:0022627]	59
GO:0014069	postsynaptic density [GO:0014069]	58
GO:0000145	exocyst [GO:0000145]	57
GO:0034451	centriolar satellite [GO:0034451]	57
GO:0005604	basement membrane [GO:0005604]	57
GO:0008021	synaptic vesicle [GO:0008021]	56
GO:0030136	clathrin-coated vesicle [GO:0030136]	56
GO:0098793	presynapse [GO:0098793]	55
GO:0001725	stress fiber [GO:0001725]	54
GO:0032587	ruffle membrane [GO:0032587]	54
GO:0055037	recycling endosome [GO:0055037]	53
GO:0019898	extrinsic component of membrane [GO:0019898]	53
GO:0005930	axoneme [GO:0005930]	52
GO:0005669	transcription factor TFIID complex [GO:0005669]	50
GO:0030904	retromer complex [GO:0030904]	50
GO:0017053	transcriptional repressor complex [GO:0017053]	49
GO:0008305	integrin complex [GO:0008305]	48
GO:0019005	SCF ubiquitin ligase complex [GO:0019005]	47
GO:0045171	intercellular bridge [GO:0045171]	46
GO:0043197	dendritic spine [GO:0043197]	46
GO:0005912	adherens junction [GO:0005912]	46
GO:0008180	COP9 signalosome [GO:0008180]	46
GO:0000123	histone acetyltransferase complex [GO:0000123]	45
GO:0005852	eukaryotic translation initiation factor 3 complex [GO:0005852]	45
GO:0005929	cilium [GO:0005929]	45
GO:0000781	chromosome, telomeric region [GO:0000781]	45
GO:0005819	spindle [GO:0005819]	44
GO:0030173	integral component of Golgi membrane [GO:0030173]	44
GO:0031252	cell leading edge [GO:0031252]	44
GO:0031430	M band [GO:0031430]	44
GO:0000159	protein phosphatase type 2A complex [GO:0000159]	43
GO:0045111	intermediate filament cytoskeleton [GO:0045111]	43
GO:0016282	eukaryotic 43S preinitiation complex [GO:0016282]	43
GO:0015934	large ribosomal subunit [GO:0015934]	42
GO:0030175	filopodium [GO:0030175]	42
GO:0005834	heterotrimeric G-protein complex [GO:0005834]	41
GO:0005788	endoplasmic reticulum lumen [GO:0005788]	41
GO:0044297	cell body [GO:0044297]	41
GO:0005680	anaphase-promoting complex [GO:0005680]	41
GO:0031011	Ino80 complex [GO:0031011]	41
GO:0030127	COPII vesicle coat [GO:0030127]	41
GO:0033290	eukaryotic 48S preinitiation complex [GO:0033290]	40
GO:0005913	cell-cell adherens junction [GO:0005913]	40
GO:0015935	small ribosomal subunit [GO:0015935]	39
GO:0031305	integral component of mitochondrial inner membrane [GO:0031305]	39
GO:0000118	histone deacetylase complex [GO:0000118]	39
GO:0030139	endocytic vesicle [GO:0030139]	39
GO:0030864	cortical actin cytoskeleton [GO:0030864]	39
GO:0090575	RNA polymerase II transcription factor complex [GO:0090575]	39
GO:0005778	peroxisomal membrane [GO:0005778]	38
GO:0005685	U1 snRNP [GO:0005685]	38
GO:0015030	Cajal body [GO:0015030]	38
GO:0005876	spindle microtubule [GO:0005876]	37
GO:0000502	proteasome complex [GO:0000502]	37
GO:0031902	late endosome membrane [GO:0031902]	37
GO:0045095	keratin filament [GO:0045095]	37
GO:0005639	integral component of nuclear inner membrane [GO:0005639]	37
GO:0071339	MLL1 complex [GO:0071339]	37
GO:0000407	pre-autophagosomal structure [GO:0000407]	36
GO:0005902	microvillus [GO:0005902]	36
GO:0000307	cyclin-dependent protein kinase holoenzyme complex [GO:0000307]	36
GO:0005901	caveola [GO:0005901]	36
GO:0030426	growth cone [GO:0030426]	35
GO:0005905	clathrin-coated pit [GO:0005905]	35
GO:0016235	aggresome [GO:0016235]	35
GO:0008076	voltage-gated potassium channel complex [GO:0008076]	34
GO:0045335	phagocytic vesicle [GO:0045335]	34
GO:0016328	lateral plasma membrane [GO:0016328]	34
GO:0005868	cytoplasmic dynein complex [GO:0005868]	34
GO:1904115	axon cytoplasm [GO:1904115]	34
GO:0030897	HOPS complex [GO:0030897]	34
GO:0017119	Golgi transport complex [GO:0017119]	34
GO:0005885	Arp2/3 protein complex [GO:0005885]	34
GO:0030687	preribosome, large subunit precursor [GO:0030687]	33
GO:0005844	polysome [GO:0005844]	33
GO:0031594	neuromuscular junction [GO:0031594]	33
GO:0031982	vesicle [GO:0031982]	32
GO:0032993	protein-DNA complex [GO:0032993]	32
GO:0098794	postsynapse [GO:0098794]	32
GO:0005859	muscle myosin complex [GO:0005859]	32
GO:0030659	cytoplasmic vesicle membrane [GO:0030659]	32
GO:0035869	ciliary transition zone [GO:0035869]	32
GO:0097431	mitotic spindle pole [GO:0097431]	31
GO:0030992	intraciliary transport particle B [GO:0030992]	31
GO:0005903	brush border [GO:0005903]	31
GO:0000242	pericentriolar material [GO:0000242]	30
GO:0031941	filamentous actin [GO:0031941]	30
GO:0005881	cytoplasmic microtubule [GO:0005881]	30
GO:0032154	cleavage furrow [GO:0032154]	30
GO:0060170	ciliary membrane [GO:0060170]	30
GO:0000775	chromosome, centromeric region [GO:0000775]	30
GO:0001669	acrosomal vesicle [GO:0001669]	30
GO:0030141	secretory granule [GO:0030141]	29
GO:0002102	podosome [GO:0002102]	29
GO:0001750	photoreceptor outer segment [GO:0001750]	29
GO:0005720	nuclear heterochromatin [GO:0005720]	29
GO:0001772	immunological synapse [GO:0001772]	29
GO:0000178	exosome (RNase complex) [GO:0000178]	29
GO:0000794	condensed nuclear chromosome [GO:0000794]	29
GO:0008023	transcription elongation factor complex [GO:0008023]	28
GO:0005763	mitochondrial small ribosomal subunit [GO:0005763]	28
GO:0032039	integrator complex [GO:0032039]	28
GO:0019897	extrinsic component of plasma membrane [GO:0019897]	28
GO:0031461	cullin-RING ubiquitin ligase complex [GO:0031461]	28
GO:0017101	aminoacyl-tRNA synthetase multienzyme complex [GO:0017101]	28
GO:0035267	NuA4 histone acetyltransferase complex [GO:0035267]	28
GO:0051233	spindle midzone [GO:0051233]	27
GO:0019773	proteasome core complex, alpha-subunit complex [GO:0019773]	27
GO:0031314	extrinsic component of mitochondrial inner membrane [GO:0031314]	27
GO:0005689	U12-type spliceosomal complex [GO:0005689]	27
GO:0070469	respiratory chain [GO:0070469]	26
GO:0005657	replication fork [GO:0005657]	26
GO:0005839	proteasome core complex [GO:0005839]	26
GO:0030688	preribosome, small subunit precursor [GO:0030688]	26
GO:0043204	perikaryon [GO:0043204]	26
GO:0097546	ciliary base [GO:0097546]	26
GO:0036038	MKS complex [GO:0036038]	26
GO:0061700	GATOR2 complex [GO:0061700]	26
GO:0043240	Fanconi anaemia nuclear complex [GO:0043240]	26
GO:0033588	Elongator holoenzyme complex [GO:0033588]	26
GO:0005671	Ada2/Gcn5/Ada3 transcription activator complex [GO:0005671]	26
GO:0035098	ESC/E(Z) complex [GO:0035098]	25
GO:0030126	COPI vesicle coat [GO:0030126]	25
GO:0030133	transport vesicle [GO:0030133]	24
GO:0033180	proton-transporting V-type ATPase, V1 domain [GO:0033180]	24
GO:0031235	intrinsic component of the cytoplasmic side of the plasma membrane [GO:0031235]	24
GO:0009898	cytoplasmic side of plasma membrane [GO:0009898]	24
GO:0032580	Golgi cisterna membrane [GO:0032580]	24
GO:0034464	BBSome [GO:0034464]	24
GO:0000220	vacuolar proton-transporting V-type ATPase, V0 domain [GO:0000220]	23
GO:0005719	nuclear euchromatin [GO:0005719]	23
GO:0031256	leading edge membrane [GO:0031256]	23
GO:0016234	inclusion body [GO:0016234]	23
GO:0030057	desmosome [GO:0030057]	23
GO:0031225	anchored component of membrane [GO:0031225]	23
GO:0070652	HAUS complex [GO:0070652]	23
GO:0042765	GPI-anchor transamidase complex [GO:0042765]	23
GO:0016593	Cdc73/Paf1 complex [GO:0016593]	23
GO:0036126	sperm flagellum [GO:0036126]	22
GO:0032391	photoreceptor connecting cilium [GO:0032391]	22
GO:0071756	pentameric IgM immunoglobulin complex [GO:0071756]	22
GO:0005779	integral component of peroxisomal membrane [GO:0005779]	22
GO:0008074	guanylate cyclase complex, soluble [GO:0008074]	22
GO:0000940	condensed chromosome outer kinetochore [GO:0000940]	22
GO:0061617	MICOS complex [GO:0061617]	22
GO:0097342	ripoptosome [GO:0097342]	21
GO:0001891	phagocytic cup [GO:0001891]	21
GO:0042470	melanosome [GO:0042470]	21
GO:0005849	mRNA cleavage factor complex [GO:0005849]	21
GO:0071757	hexameric IgM immunoglobulin complex [GO:0071757]	21
GO:0005869	dynactin complex [GO:0005869]	21
GO:0034707	chloride channel complex [GO:0034707]	21
GO:0034993	LINC complex [GO:0034993]	21
GO:1990316	ATG1/ULK1 kinase complex [GO:1990316]	21
GO:0030123	AP-3 adaptor complex [GO:0030123]	21
GO:0032588	trans-Golgi network membrane [GO:0032588]	20
GO:0005697	telomerase holoenzyme complex [GO:0005697]	20
GO:0016529	sarcoplasmic reticulum [GO:0016529]	20
GO:0071011	precatalytic spliceosome [GO:0071011]	20
GO:0005942	phosphatidylinositol 3-kinase complex [GO:0005942]	20
GO:0005750	mitochondrial respiratory chain complex III [GO:0005750]	20
GO:0031901	early endosome membrane [GO:0031901]	20
GO:0043034	costamere [GO:0043034]	20
GO:0042995	cell projection [GO:0042995]	20
GO:0070695	FHF complex [GO:0070695]	20
GO:0070531	BRCA1-A complex [GO:0070531]	20
GO:0031083	BLOC-1 complex [GO:0031083]	20
GO:0005861	troponin complex [GO:0005861]	19
GO:0072669	tRNA-splicing ligase complex [GO:0072669]	19
GO:0016012	sarcoglycan complex [GO:0016012]	19
GO:0034399	nuclear periphery [GO:0034399]	19
GO:0005664	nuclear origin of replication recognition complex [GO:0005664]	19
GO:0005847	mRNA cleavage and polyadenylation specificity factor complex [GO:0005847]	19
GO:0005922	connexin complex [GO:0005922]	19
GO:0046658	anchored component of plasma membrane [GO:0046658]	19
GO:0046540	U4/U6 x U5 tri-snRNP complex [GO:0046540]	19
GO:0000812	Swr1 complex [GO:0000812]	19
GO:0016514	SWI/SNF complex [GO:0016514]	19
GO:0070776	MOZ/MORF histone acetyltransferase complex [GO:0070776]	19
GO:0044609	DBIRD complex [GO:0044609]	19
GO:0008091	spectrin [GO:0008091]	18
GO:0016272	prefoldin complex [GO:0016272]	18
GO:0005637	nuclear inner membrane [GO:0005637]	18
GO:0000176	nuclear exosome (RNase complex) [GO:0000176]	18
GO:0005761	mitochondrial ribosome [GO:0005761]	18
GO:0030117	membrane coat [GO:0030117]	18
GO:0014704	intercalated disc [GO:0014704]	18
GO:0030863	cortical cytoskeleton [GO:0030863]	18
GO:0000793	condensed chromosome [GO:0000793]	18
GO:0044291	cell-cell contact zone [GO:0044291]	18
GO:0030915	Smc5-Smc6 complex [GO:0030915]	18
GO:0033557	Slx1-Slx4 complex [GO:0033557]	18
GO:0034388	Pwp2p-containing subcomplex of 90S preribosome [GO:0034388]	18
GO:0071797	LUBAC complex [GO:0071797]	18
GO:0016591	DNA-directed RNA polymerase II, holoenzyme [GO:0016591]	18
GO:0005662	DNA replication factor A complex [GO:0005662]	18
GO:0005890	sodium [GO:0005890]	17
GO:0045263	proton-transporting ATP synthase complex, coupling factor F(o) [GO:0045263]	17
GO:0097038	perinuclear endoplasmic reticulum [GO:0097038]	17
GO:0030016	myofibril [GO:0030016]	17
GO:0000276	mitochondrial proton-transporting ATP synthase complex, coupling factor F(o) [GO:0000276]	17
GO:0032592	integral component of mitochondrial membrane [GO:0032592]	17
GO:0000792	heterochromatin [GO:0000792]	17
GO:0005833	hemoglobin complex [GO:0005833]	17
GO:0035145	exon-exon junction complex [GO:0035145]	17
GO:0005853	eukaryotic translation elongation factor 1 complex [GO:0005853]	17
GO:0008024	cyclin/CDK positive transcription elongation factor complex [GO:0008024]	17
GO:0097539	ciliary transition fiber [GO:0097539]	17
GO:0120103	centriolar subdistal appendage [GO:0120103]	17
GO:0071004	U2-type prespliceosome [GO:0071004]	17
GO:0042825	TAP complex [GO:0042825]	17
GO:0034719	SMN-Sm protein complex [GO:0034719]	17
GO:0000974	Prp19 complex [GO:0000974]	17
GO:0031519	PcG protein complex [GO:0031519]	17
GO:0031251	PAN complex [GO:0031251]	17
GO:0090543	Flemming body [GO:0090543]	17
GO:0005736	DNA-directed RNA polymerase I complex [GO:0005736]	17
GO:0031462	Cul2-RING ubiquitin ligase complex [GO:0031462]	17
GO:0030124	AP-4 adaptor complex [GO:0030124]	17
GO:0035770	ribonucleoprotein granule [GO:0035770]	16
GO:0031080	nuclear pore outer ring [GO:0031080]	16
GO:0072687	meiotic spindle [GO:0072687]	16
GO:0032045	guanyl-nucleotide exchange factor complex [GO:0032045]	16
GO:0070971	endoplasmic reticulum exit site [GO:0070971]	16
GO:0030008	TRAPP complex [GO:0030008]	16
GO:0030315	T-tubule [GO:0030315]	16
GO:0000124	SAGA complex [GO:0000124]	16
GO:0048476	Holliday junction resolvase complex [GO:0048476]	16
GO:0005795	Golgi stack [GO:0005795]	16
GO:0031390	Ctf18 RFC-like complex [GO:0031390]	16
GO:0030014	CCR4-NOT complex [GO:0030014]	16
GO:0070552	BRISC complex [GO:0070552]	16
GO:0005891	voltage-gated calcium channel complex [GO:0005891]	15
GO:0032420	stereocilium [GO:0032420]	15
GO:0042581	specific granule [GO:0042581]	15
GO:0070419	nonhomologous end joining complex [GO:0070419]	15
GO:0035371	microtubule plus-end [GO:0035371]	15
GO:0035068	micro-ribonucleoprotein complex [GO:0035068]	15
GO:0035097	histone methyltransferase complex [GO:0035097]	15
GO:0034364	high-density lipoprotein particle [GO:0034364]	15
GO:0000930	gamma-tubulin complex [GO:0000930]	15
GO:0071944	cell periphery [GO:0071944]	15
GO:0099738	cell cortex region [GO:0099738]	15
GO:0071203	WASH complex [GO:0071203]	15
GO:0030870	Mre11 complex [GO:0030870]	15
GO:0042555	MCM complex [GO:0042555]	15
GO:0043564	Ku70 [GO:0043564]	15
GO:0008385	IkappaB kinase complex [GO:0008385]	15
GO:0031674	I band [GO:0031674]	15
GO:1990130	GATOR1 complex [GO:1990130]	15
GO:0070937	CRD-mediated mRNA stability complex [GO:0070937]	15
GO:0016471	vacuolar proton-transporting V-type ATPase complex [GO:0016471]	14
GO:1990246	uniplex complex [GO:1990246]	14
GO:0033276	transcription factor TFTC complex [GO:0033276]	14
GO:0031616	spindle pole centrosome [GO:0031616]	14
GO:0005732	small nucleolar ribonucleoprotein complex [GO:0005732]	14
GO:0055038	recycling endosome membrane [GO:0055038]	14
GO:0044853	plasma membrane raft [GO:0044853]	14
GO:0000228	nuclear chromosome [GO:0000228]	14
GO:0005845	mRNA cap binding complex [GO:0005845]	14
GO:0016010	dystrophin-associated glycoprotein complex [GO:0016010]	14
GO:0000796	condensin complex [GO:0000796]	14
GO:0010369	chromocenter [GO:0010369]	14
GO:0031526	brush border membrane [GO:0031526]	14
GO:0044295	axonal growth cone [GO:0044295]	14
GO:0030673	axolemma [GO:0030673]	14
GO:0044754	autolysosome [GO:0044754]	14
GO:0005686	U2 snRNP [GO:0005686]	14
GO:0070822	Sin3-type complex [GO:0070822]	14
GO:0048188	Set1C/COMPASS complex [GO:0048188]	14
GO:0032797	SMN complex [GO:0032797]	14
GO:0071986	Ragulator complex [GO:0071986]	14
GO:0016442	RISC complex [GO:0016442]	14
GO:0000813	ESCRT I complex [GO:0000813]	14
GO:0005666	DNA-directed RNA polymerase III complex [GO:0005666]	14
GO:0005663	DNA replication factor C complex [GO:0005663]	14
GO:0080008	Cul4-RING E3 ubiquitin ligase complex [GO:0080008]	14
GO:0032281	AMPA glutamate receptor complex [GO:0032281]	14
GO:0097225	sperm midpiece [GO:0097225]	13
GO:0070187	shelterin complex [GO:0070187]	13
GO:0033179	proton-transporting V-type ATPase, V0 domain [GO:0033179]	13
GO:0034045	pre-autophagosomal structure membrane [GO:0034045]	13
GO:0071014	post-mRNA release spliceosomal complex [GO:0071014]	13
GO:0000015	phosphopyruvate hydratase complex [GO:0000015]	13
GO:0042382	paraspeckles [GO:0042382]	13
GO:1990023	mitotic spindle midzone [GO:1990023]	13
GO:0001527	microfibril [GO:0001527]	13
GO:0030991	intraciliary transport particle A [GO:0030991]	13
GO:0005850	eukaryotic translation initiation factor 2 complex [GO:0005850]	13
GO:0030286	dynein complex [GO:0030286]	13
GO:0097433	dense body [GO:0097433]	13
GO:0000439	core TFIIH complex [GO:0000439]	13
GO:0032133	chromosome passenger complex [GO:0032133]	13
GO:0043194	axon initial segment [GO:0043194]	13
GO:0043203	axon hillock [GO:0043203]	13
GO:0071942	XPC complex [GO:0071942]	13
GO:0089701	U2AF [GO:0089701]	13
GO:0031932	TORC2 complex [GO:0031932]	13
GO:0042101	T cell receptor complex [GO:0042101]	13
GO:0097255	R2TP complex [GO:0097255]	13
GO:0016581	NuRD complex [GO:0016581]	13
GO:0044233	ER-mitochondrion membrane contact site [GO:0044233]	13
GO:0031464	Cul4A-RING E3 ubiquitin ligase complex [GO:0031464]	13
GO:0001518	voltage-gated sodium channel complex [GO:0001518]	12
GO:0005773	vacuole [GO:0005773]	12
GO:0035327	transcriptionally active chromatin [GO:0035327]	12
GO:0000214	tRNA-intron endonuclease complex [GO:0000214]	12
GO:0033017	sarcoplasmic reticulum membrane [GO:0033017]	12
GO:0005791	rough endoplasmic reticulum [GO:0005791]	12
GO:0030289	protein phosphatase 4 complex [GO:0030289]	12
GO:0008541	proteasome regulatory particle, lid subcomplex [GO:0008541]	12
GO:0005838	proteasome regulatory particle [GO:0005838]	12
GO:0070761	pre-snoRNP complex [GO:0070761]	12
GO:0005964	phosphorylase kinase complex [GO:0005964]	12
GO:0033270	paranode region of axon [GO:0033270]	12
GO:0005656	nuclear pre-replicative complex [GO:0005656]	12
GO:0042405	nuclear inclusion body [GO:0042405]	12
GO:0005846	nuclear cap binding complex [GO:0005846]	12
GO:0036449	microtubule minus-end [GO:0036449]	12
GO:0005579	membrane attack complex [GO:0005579]	12
GO:0001673	male germ cell nucleus [GO:0001673]	12
GO:0031307	integral component of mitochondrial outer membrane [GO:0031307]	12
GO:0032593	insulin-responsive compartment [GO:0032593]	12
GO:0030956	glutamyl-tRNA(Gln) amidotransferase complex [GO:0030956]	12
GO:0005921	gap junction [GO:0005921]	12
GO:0032433	filopodium tip [GO:0032433]	12
GO:0005851	eukaryotic translation initiation factor 2B complex [GO:0005851]	12
GO:0071782	endoplasmic reticulum tubular network [GO:0071782]	12
GO:0032839	dendrite cytoplasm [GO:0032839]	12
GO:0097542	ciliary tip [GO:0097542]	12
GO:0033391	chromatoid body [GO:0033391]	12
GO:0009925	basal plasma membrane [GO:0009925]	12
GO:0005682	U5 snRNP [GO:0005682]	12
GO:0000445	THO complex part of transcription export complex [GO:0000445]	12
GO:0035339	SPOTS complex [GO:0035339]	12
GO:0031209	SCAR complex [GO:0031209]	12
GO:0043020	NADPH oxidase complex [GO:0043020]	12
GO:0140007	KICSTOR complex [GO:0140007]	12
GO:0000138	Golgi trans cisterna [GO:0000138]	12
GO:0034657	GID complex [GO:0034657]	12
GO:0031261	DNA replication preinitiation complex [GO:0031261]	12
GO:0030134	COPII-coated ER to Golgi transport vesicle [GO:0030134]	12
GO:0005915	zonula adherens [GO:0005915]	11
GO:0061689	tricellular tight junction [GO:0061689]	11
GO:0031515	tRNA (m1A) methyltransferase complex [GO:0031515]	11
GO:0031298	replication fork protection complex [GO:0031298]	11
GO:0045261	proton-transporting ATP synthase complex, catalytic core F(1) [GO:0045261]	11
GO:0008540	proteasome regulatory particle, base subcomplex [GO:0008540]	11
GO:0005944	phosphatidylinositol 3-kinase complex, class IB [GO:0005944]	11
GO:0005744	mitochondrial inner membrane presequence translocase complex [GO:0005744]	11
GO:0030130	clathrin coat of trans-Golgi network vesicle [GO:0030130]	11
GO:0030132	clathrin coat of coated pit [GO:0030132]	11
GO:0034751	aryl hydrocarbon receptor complex [GO:0034751]	11
GO:0044753	amphisome [GO:0044753]	11
GO:0042641	actomyosin [GO:0042641]	11
GO:0001741	XY body [GO:0001741]	11
GO:0033596	TSC1-TSC2 complex [GO:0033596]	11
GO:0016580	Sin3 complex [GO:0016580]	11
GO:0005968	Rab-protein geranylgeranyltransferase complex [GO:0005968]	11
GO:0070578	RISC-loading complex [GO:0070578]	11
GO:0032777	Piccolo NuA4 histone acetyltransferase complex [GO:0032777]	11
GO:0016589	NURF complex [GO:0016589]	11
GO:0097025	MPP7-DLG1-LIN7 complex [GO:0097025]	11
GO:0033256	I-kappaB/NF-kappaB complex [GO:0033256]	11
GO:0005798	Golgi-associated vesicle [GO:0005798]	11
GO:0072546	ER membrane protein complex [GO:0072546]	11
GO:0000408	EKC/KEOPS complex [GO:0000408]	11
GO:0070939	Dsl1/NZR complex [GO:0070939]	11
GO:0036513	Derlin-1 retrotranslocation complex [GO:0036513]	11
GO:0031265	CD95 death-inducing signaling complex [GO:0031265]	11
GO:0030119	AP-type membrane coat adaptor complex [GO:0030119]	11
GO:0030686	90S preribosome [GO:0030686]	11
GO:0034361	very-low-density lipoprotein particle [GO:0034361]	10
GO:0043195	terminal bouton [GO:0043195]	10
GO:0000322	storage vacuole [GO:0000322]	10
GO:1990047	spindle matrix [GO:1990047]	10
GO:0005786	signal recognition particle, endoplasmic reticulum targeting [GO:0005786]	10
GO:0000172	ribonuclease MRP complex [GO:0000172]	10
GO:0045120	pronucleus [GO:0045120]	10
GO:0001917	photoreceptor inner segment [GO:0001917]	10
GO:0005726	perichromatin fibrils [GO:0005726]	10
GO:0000111	nucleotide-excision repair factor 2 complex [GO:0000111]	10
GO:0005655	nucleolar ribonuclease P complex [GO:0005655]	10
GO:0070762	nuclear pore transmembrane ring [GO:0070762]	10
GO:0005751	mitochondrial respiratory chain complex IV [GO:0005751]	10
GO:0005745	m-AAA complex [GO:0005745]	10
GO:0005675	holo TFIIH complex [GO:0005675]	10
GO:0032584	growth cone membrane [GO:0032584]	10
GO:0009331	glycerol-3-phosphate dehydrogenase complex [GO:0009331]	10
GO:0005916	fascia adherens [GO:0005916]	10
GO:0000923	equatorial microtubule organizing center [GO:0000923]	10
GO:0098826	endoplasmic reticulum tubular network membrane [GO:0098826]	10
GO:0031264	death-inducing signaling complex [GO:0031264]	10
GO:0000177	cytoplasmic exosome (RNase complex) [GO:0000177]	10
GO:0019907	cyclin-dependent protein kinase activating kinase holoenzyme complex [GO:0019907]	10
GO:0001533	cornified envelope [GO:0001533]	10
GO:0070847	core mediator complex [GO:0070847]	10
GO:0008278	cohesin complex [GO:0008278]	10
GO:0043296	apical junction complex [GO:0043296]	10
GO:0033093	Weibel-Palade body [GO:0033093]	10
GO:0036398	TCR signalosome [GO:0036398]	10
GO:0035102	PRC1 complex [GO:0035102]	10
GO:0031262	Ndc80 complex [GO:0031262]	10
GO:0071817	MMXD complex [GO:0071817]	10
GO:0005797	Golgi medial cisterna [GO:0005797]	10
GO:0008290	F-actin capping protein complex [GO:0008290]	10
GO:1990745	EARP complex [GO:1990745]	10
GO:1990391	DNA repair complex [GO:1990391]	10
GO:0031465	Cul4B-RING E3 ubiquitin ligase complex [GO:0031465]	10
GO:0097361	CIA complex [GO:0097361]	10
GO:0000795	synaptonemal complex [GO:0000795]	9
GO:0097228	sperm principal piece [GO:0097228]	9
GO:0005787	signal peptidase complex [GO:0005787]	9
GO:0001739	sex chromatin [GO:0001739]	9
GO:0032299	ribonuclease H2 complex [GO:0032299]	9
GO:0048786	presynaptic active zone [GO:0048786]	9
GO:0031091	platelet alpha granule [GO:0031091]	9
GO:0097733	photoreceptor cell cilium [GO:0097733]	9
GO:0034272	phosphatidylinositol 3-kinase complex, class III, type II [GO:0034272]	9
GO:0034271	phosphatidylinositol 3-kinase complex, class III, type I [GO:0034271]	9
GO:0005943	phosphatidylinositol 3-kinase complex, class IA [GO:0005943]	9
GO:0005721	pericentric heterochromatin [GO:0005721]	9
GO:0033010	paranodal junction [GO:0033010]	9
GO:0045252	oxoglutarate dehydrogenase complex [GO:0045252]	9
GO:0044232	organelle membrane contact site [GO:0044232]	9
GO:0000783	nuclear telomere cap complex [GO:0000783]	9
GO:0031618	nuclear pericentric heterochromatin [GO:0031618]	9
GO:0071564	npBAF complex [GO:0071564]	9
GO:0036195	muscle cell projection membrane [GO:0036195]	9
GO:0005740	mitochondrial envelope [GO:0005740]	9
GO:0043219	lateral loop [GO:0043219]	9
GO:0031258	lamellipodium membrane [GO:0031258]	9
GO:1903561	extracellular vesicle [GO:1903561]	9
GO:0070382	exocytic vesicle [GO:0070382]	9
GO:0033116	endoplasmic reticulum-Golgi intermediate compartment membrane [GO:0033116]	9
GO:0034663	endoplasmic reticulum chaperone complex [GO:0034663]	9
GO:0022626	cytosolic ribosome [GO:0022626]	9
GO:0000780	condensed nuclear chromosome, centromeric region [GO:0000780]	9
GO:0000777	condensed chromosome kinetochore [GO:0000777]	9
GO:0030896	checkpoint clamp complex [GO:0030896]	9
GO:0005832	chaperonin-containing T-complex [GO:0005832]	9
GO:1902494	catalytic complex [GO:1902494]	9
GO:0097512	cardiac myofibril [GO:0097512]	9
GO:0034098	VCP-NPL4-UFD1 AAA ATPase complex [GO:0034098]	9
GO:0071006	U2-type catalytic step 1 spliceosome [GO:0071006]	9
GO:0033063	Rad51B-Rad51C-Rad51D-XRCC2 complex [GO:0033063]	9
GO:0097452	GAIT complex [GO:0097452]	9
GO:0070522	ERCC4-ERCC1 complex [GO:0070522]	9
GO:0005665	DNA-directed RNA polymerase II, core complex [GO:0005665]	9
GO:0031084	BLOC-2 complex [GO:0031084]	9
GO:1990393	3M complex [GO:1990393]	9
GO:0002199	zona pellucida receptor complex [GO:0002199]	8
GO:0016035	zeta DNA polymerase complex [GO:0016035]	8
GO:0030140	trans-Golgi network transport vesicle [GO:0030140]	8
GO:0005785	signal recognition particle receptor complex [GO:0005785]	8
GO:0016222	procollagen-proline 4-dioxygenase complex [GO:0016222]	8
GO:0043596	nuclear replication fork [GO:0043596]	8
GO:0000788	nuclear nucleosome [GO:0000788]	8
GO:0044306	neuron projection terminus [GO:0044306]	8
GO:0005883	neurofilament [GO:0005883]	8
GO:0071565	nBAF complex [GO:0071565]	8
GO:0035749	myelin sheath adaxonal region [GO:0035749]	8
GO:0097487	multivesicular body, internal vesicle [GO:0097487]	8
GO:0019008	molybdopterin synthase complex [GO:0019008]	8
GO:0005875	microtubule associated complex [GO:0005875]	8
GO:0002177	manchette [GO:0002177]	8
GO:0000800	lateral element [GO:0000800]	8
GO:0005638	lamin filament [GO:0005638]	8
GO:0031226	intrinsic component of plasma membrane [GO:0031226]	8
GO:0046581	intercellular canaliculus [GO:0046581]	8
GO:0031301	integral component of organelle membrane [GO:0031301]	8
GO:0031527	filopodium membrane [GO:0031527]	8
GO:0005577	fibrinogen complex [GO:0005577]	8
GO:0031313	extrinsic component of endosome membrane [GO:0031313]	8
GO:0098536	deuterosome [GO:0098536]	8
GO:0043625	delta DNA polymerase complex [GO:0043625]	8
GO:0098592	cytoplasmic side of apical plasma membrane [GO:0098592]	8
GO:0044194	cytolytic granule [GO:0044194]	8
GO:0070938	contractile ring [GO:0070938]	8
GO:0000779	condensed chromosome, centromeric region [GO:0000779]	8
GO:0071439	clathrin complex [GO:0071439]	8
GO:0042627	chylomicron [GO:0042627]	8
GO:0031428	box C/D snoRNP complex [GO:0031428]	8
GO:0045180	basal cortex [GO:0045180]	8
GO:0016327	apicolateral plasma membrane [GO:0016327]	8
GO:0005688	U6 snRNP [GO:0005688]	8
GO:0030914	STAGA complex [GO:0030914]	8
GO:0071141	SMAD protein complex [GO:0071141]	8
GO:0032389	MutLalpha complex [GO:0032389]	8
GO:0030660	Golgi-associated vesicle membrane [GO:0030660]	8
GO:0033263	CORVET complex [GO:0033263]	8
GO:0030015	CCR4-NOT core complex [GO:0030015]	8
GO:0016602	CCAAT-binding factor complex [GO:0016602]	8
GO:0019815	B cell receptor complex [GO:0019815]	8
GO:0005945	6-phosphofructokinase complex [GO:0005945]	8
GO:0019031	viral envelope [GO:0019031]	7
GO:0012506	vesicle membrane [GO:0012506]	7
GO:0005774	vacuolar membrane [GO:0005774]	7
GO:0000127	transcription factor TFIIIC complex [GO:0000127]	7
GO:0005865	striated muscle thin filament [GO:0005865]	7
GO:0031105	septin complex [GO:0031105]	7
GO:0030017	sarcomere [GO:0030017]	7
GO:0031143	pseudopodium [GO:0031143]	7
GO:0071010	prespliceosome [GO:0071010]	7
GO:0042788	polysomal ribosome [GO:0042788]	7
GO:0005641	nuclear envelope lumen [GO:0005641]	7
GO:0033268	node of Ranvier [GO:0033268]	7
GO:0071598	neuronal ribonucleoprotein granule [GO:0071598]	7
GO:0060053	neurofilament cytoskeleton [GO:0060053]	7
GO:0005854	nascent polypeptide-associated complex [GO:0005854]	7
GO:0005927	muscle tendon junction [GO:0005927]	7
GO:0005746	mitochondrial respiratory chain [GO:0005746]	7
GO:0005742	mitochondrial outer membrane translocase complex [GO:0005742]	7
GO:0045025	mitochondrial degradosome [GO:0045025]	7
GO:0042629	mast cell granule [GO:0042629]	7
GO:0044304	main axon [GO:0044304]	7
GO:0005606	laminin-1 complex [GO:0005606]	7
GO:0005828	kinetochore microtubule [GO:0005828]	7
GO:0071438	invadopodium membrane [GO:0071438]	7
GO:0005614	interstitial matrix [GO:0005614]	7
GO:0001652	granular component [GO:0001652]	7
GO:0000506	glycosylphosphatidylinositol-N-acetylglucosaminyltransferase (GPI-GnT) complex [GO:0000506]	7
GO:0008274	gamma-tubulin ring complex [GO:0008274]	7
GO:0071953	elastic fiber [GO:0071953]	7
GO:0032009	early phagosome [GO:0032009]	7
GO:0031597	cytosolic proteasome complex [GO:0031597]	7
GO:0032473	cytoplasmic side of mitochondrial outer membrane [GO:0032473]	7
GO:0043292	contractile fiber [GO:0043292]	7
GO:0000243	commitment complex [GO:0000243]	7
GO:0005584	collagen type I trimer [GO:0005584]	7
GO:0045334	clathrin-coated endocytic vesicle [GO:0045334]	7
GO:0031253	cell projection membrane [GO:0031253]	7
GO:0099400	caveola neck [GO:0099400]	7
GO:0005955	calcineurin complex [GO:0005955]	7
GO:1990907	beta-catenin-TCF complex [GO:1990907]	7
GO:0045178	basal part of cell [GO:0045178]	7
GO:0005605	basal lamina [GO:0005605]	7
GO:0042582	azurophil granule [GO:0042582]	7
GO:0000421	autophagosome membrane [GO:0000421]	7
GO:0045179	apical cortex [GO:0045179]	7
GO:1903440	amylin receptor complex [GO:1903440]	7
GO:0005658	alpha DNA polymerase [GO:0005658]	7
GO:0002080	acrosomal membrane [GO:0002080]	7
GO:1990909	Wnt signalosome [GO:1990909]	7
GO:0032937	SREBP-SCAP-Insig complex [GO:0032937]	7
GO:0032021	NELF complex [GO:0032021]	7
GO:0000137	Golgi cis cisterna [GO:0000137]	7
GO:0097504	Gemini of coiled bodies [GO:0097504]	7
GO:0000814	ESCRT II complex [GO:0000814]	7
GO:0032783	ELL-EAF complex [GO:0032783]	7
GO:0036266	Cdc48p-Npl4p-Vms1p AAA ATPase complex [GO:0036266]	7
GO:0035631	CD40 receptor complex [GO:0035631]	7
GO:0033257	Bcl3/NF-kappaB2 complex [GO:0033257]	7
GO:0000221	vacuolar proton-transporting V-type ATPase, V1 domain [GO:0000221]	6
GO:0097550	transcriptional preinitiation complex [GO:0097550]	6
GO:0005672	transcription factor TFIIA complex [GO:0005672]	6
GO:1990357	terminal web [GO:1990357]	6
GO:0000333	telomerase catalytic core complex [GO:0000333]	6
GO:0030672	synaptic vesicle membrane [GO:0030672]	6
GO:0014731	spectrin-associated cytoskeleton [GO:0014731]	6
GO:0005790	smooth endoplasmic reticulum [GO:0005790]	6
GO:0090734	site of DNA damage [GO:0090734]	6
GO:0030667	secretory granule membrane [GO:0030667]	6
GO:0005965	protein farnesyltransferase complex [GO:0005965]	6
GO:0008537	proteasome activator complex [GO:0008537]	6
GO:0098797	plasma membrane protein complex [GO:0098797]	6
GO:0034715	pICln-Sm protein complex [GO:0034715]	6
GO:0000808	origin recognition complex [GO:0000808]	6
GO:0008250	oligosaccharyltransferase complex [GO:0008250]	6
GO:0031595	nuclear proteasome complex [GO:0031595]	6
GO:0044615	nuclear pore nuclear basket [GO:0044615]	6
GO:0035748	myelin sheath abaxonal region [GO:0035748]	6
GO:0005749	mitochondrial respiratory chain complex II, succinate dehydrogenase complex (ubiquinone) [GO:0005749]	6
GO:0005967	mitochondrial pyruvate dehydrogenase complex [GO:0005967]	6
GO:0097427	microtubule bundle [GO:0097427]	6
GO:0034709	methylosome [GO:0034709]	6
GO:0048269	methionine adenosyltransferase complex [GO:0048269]	6
GO:1990124	messenger ribonucleoprotein complex [GO:1990124]	6
GO:0000323	lytic vacuole [GO:0000323]	6
GO:0097575	lateral cell cortex [GO:0097575]	6
GO:0005608	laminin-3 complex [GO:0005608]	6
GO:0030314	junctional membrane complex [GO:0030314]	6
GO:0071437	invadopodium [GO:0071437]	6
GO:0031227	intrinsic component of endoplasmic reticulum membrane [GO:0031227]	6
GO:0035061	interchromatin granule [GO:0035061]	6
GO:0034685	integrin alphav-beta6 complex [GO:0034685]	6
GO:0034684	integrin alphav-beta5 complex [GO:0034684]	6
GO:0030285	integral component of synaptic vesicle membrane [GO:0030285]	6
GO:1990005	granular vesicle [GO:1990005]	6
GO:0016935	glycine-gated chloride channel complex [GO:0016935]	6
GO:0070765	gamma-secretase complex [GO:0070765]	6
GO:0005760	gamma DNA polymerase complex [GO:0005760]	6
GO:0008622	epsilon DNA polymerase complex [GO:0008622]	6
GO:0044322	endoplasmic reticulum quality control compartment [GO:0044322]	6
GO:0097134	cyclin E1-CDK2 complex [GO:0097134]	6
GO:0000942	condensed nuclear chromosome outer kinetochore [GO:0000942]	6
GO:0005712	chiasma [GO:0005712]	6
GO:0071012	catalytic step 1 spliceosome [GO:0071012]	6
GO:0030877	beta-catenin destruction complex [GO:0030877]	6
GO:0005879	axonemal microtubule [GO:0005879]	6
GO:0005687	U4 snRNP [GO:0005687]	6
GO:0070985	TFIIK complex [GO:0070985]	6
GO:1990572	TERT-RMRP complex [GO:1990572]	6
GO:0071149	TEAD-2-YAP complex [GO:0071149]	6
GO:0005784	Sec61 translocon complex [GO:0005784]	6
GO:0043220	Schmidt-Lanterman incisure [GO:0043220]	6
GO:0070876	SOSS complex [GO:0070876]	6
GO:0070772	PAS complex [GO:0070772]	6
GO:0030692	Noc4p-Nop14p complex [GO:0030692]	6
GO:0044666	MLL3/4 complex [GO:0044666]	6
GO:0031985	Golgi cisterna [GO:0031985]	6
GO:1902560	GMP reductase complex [GO:1902560]	6
GO:0000938	GARP complex [GO:0000938]	6
GO:0098982	GABA-ergic synapse [GO:0098982]	6
GO:0000815	ESCRT III complex [GO:0000815]	6
GO:0034448	EGO complex [GO:0034448]	6
GO:0005958	DNA-dependent protein kinase-DNA ligase 4 complex [GO:0005958]	6
GO:0031466	Cul5-RING ubiquitin ligase complex [GO:0031466]	6
GO:0099078	BORC complex [GO:0099078]	6
GO:0030122	AP-2 adaptor complex [GO:0030122]	6
GO:0001931	uropod [GO:0001931]	5
GO:0097422	tubular endosome [GO:0097422]	5
GO:1990234	transferase complex [GO:1990234]	5
GO:0000126	transcription factor TFIIIB complex [GO:0000126]	5
GO:0000346	transcription export complex [GO:0000346]	5
GO:0043527	tRNA methyltransferase complex [GO:0043527]	5
GO:0019185	snRNA-activating protein complex [GO:0019185]	5
GO:0005971	ribonucleoside-diphosphate reductase complex [GO:0005971]	5
GO:0097470	ribbon synapse [GO:0097470]	5
GO:0045277	respiratory chain complex IV [GO:0045277]	5
GO:0045254	pyruvate dehydrogenase complex [GO:0045254]	5
GO:0042734	presynaptic membrane [GO:0042734]	5
GO:0035032	phosphatidylinositol 3-kinase complex, class III [GO:0035032]	5
GO:0005782	peroxisomal matrix [GO:0005782]	5
GO:1990204	oxidoreductase complex [GO:1990204]	5
GO:0090636	outer dense plaque of desmosome [GO:0090636]	5
GO:0000110	nucleotide-excision repair factor 1 complex [GO:0000110]	5
GO:0000152	nuclear ubiquitin ligase complex [GO:0000152]	5
GO:0005640	nuclear outer membrane [GO:0005640]	5
GO:0000799	nuclear condensin complex [GO:0000799]	5
GO:0000274	mitochondrial proton-transporting ATP synthase, stator stalk [GO:0000274]	5
GO:0005753	mitochondrial proton-transporting ATP synthase complex [GO:0005753]	5
GO:0031528	microvillus membrane [GO:0031528]	5
GO:0001940	male pronucleus [GO:0001940]	5
GO:0046696	lipopolysaccharide receptor complex [GO:0046696]	5
GO:0005610	laminin-5 complex [GO:0005610]	5
GO:0008352	katanin complex [GO:0008352]	5
GO:0034669	integrin alpha4-beta7 complex [GO:0034669]	5
GO:0034665	integrin alpha1-beta1 complex [GO:0034665]	5
GO:0090637	inner dense plaque of desmosome [GO:0090637]	5
GO:0030056	hemidesmosome [GO:0030056]	5
GO:0017109	glutamate-cysteine ligase complex [GO:0017109]	5
GO:0001939	female pronucleus [GO:0001939]	5
GO:0097629	extrinsic component of omegasome membrane [GO:0097629]	5
GO:0070449	elongin complex [GO:0070449]	5
GO:0044294	dendritic growth cone [GO:0044294]	5
GO:0032437	cuticular plate [GO:0032437]	5
GO:0032541	cortical endoplasmic reticulum [GO:0032541]	5
GO:0005586	collagen type III trimer [GO:0005586]	5
GO:0070110	ciliary neurotrophic factor receptor complex [GO:0070110]	5
GO:0030055	cell-substrate junction [GO:0030055]	5
GO:0016342	catenin complex [GO:0016342]	5
GO:0032059	bleb [GO:0032059]	5
GO:0005826	actomyosin contractile ring [GO:0005826]	5
GO:0034456	UTP-C complex [GO:0034456]	5
GO:0005684	U2-type spliceosomal complex [GO:0005684]	5
GO:0071007	U2-type catalytic step 2 spliceosome [GO:0071007]	5
GO:0031510	SUMO activating enzyme complex [GO:0031510]	5
GO:0070461	SAGA-type complex [GO:0070461]	5
GO:0035189	Rb-E2F complex [GO:0035189]	5
GO:1990423	RZZ complex [GO:1990423]	5
GO:0005668	RNA polymerase transcription factor SL1 complex [GO:0005668]	5
GO:0043291	RAVE complex [GO:0043291]	5
GO:0043186	P granule [GO:0043186]	5
GO:0031415	NatA complex [GO:0031415]	5
GO:0032301	MutSalpha complex [GO:0032301]	5
GO:0072487	MSL complex [GO:0072487]	5
GO:0000444	MIS12/MIND type complex [GO:0000444]	5
GO:1990454	L-type voltage-gated calcium channel complex [GO:1990454]	5
GO:1990712	HFE-transferrin receptor complex [GO:1990712]	5
GO:0012507	ER to Golgi transport vesicle membrane [GO:0012507]	5
GO:0032545	CURI complex [GO:0032545]	5
GO:1990879	CST complex [GO:1990879]	5
GO:0032449	CBM complex [GO:0032449]	5
GO:0031436	BRCA1-BARD1 complex [GO:0031436]	5
GO:0071818	BAT3 complex [GO:0071818]	5
GO:0044599	AP-5 adaptor complex [GO:0044599]	5
GO:1990597	AIP1-IRE1 complex [GO:1990597]	5
GO:0042589	zymogen granule membrane [GO:0042589]	4
GO:0042588	zymogen granule [GO:0042588]	4
GO:0019034	viral replication complex [GO:0019034]	4
GO:0019028	viral capsid [GO:0019028]	4
GO:0070821	tertiary granule membrane [GO:0070821]	4
GO:0097060	synaptic membrane [GO:0097060]	4
GO:1990111	spermatoproteasome complex [GO:1990111]	4
GO:0061827	sperm head [GO:0061827]	4
GO:0097443	sorting endosome [GO:0097443]	4
GO:0030867	rough endoplasmic reticulum membrane [GO:0030867]	4
GO:1990904	ribonucleoprotein complex [GO:1990904]	4
GO:0030905	retromer, tubulation complex [GO:0030905]	4
GO:0019774	proteasome core complex, beta-subunit complex [GO:0019774]	4
GO:0030670	phagocytic vesicle membrane [GO:0030670]	4
GO:0005900	oncostatin-M receptor complex [GO:0005900]	4
GO:0044798	nuclear transcription factor complex [GO:0044798]	4
GO:0097165	nuclear stress granule [GO:0097165]	4
GO:0044613	nuclear pore central transport channel [GO:0044613]	4
GO:0097730	non-motile cilium [GO:0097730]	4
GO:0097513	myosin II filament [GO:0097513]	4
GO:0016460	myosin II complex [GO:0016460]	4
GO:1990498	mitotic spindle microtubule [GO:1990498]	4
GO:0042721	mitochondrial inner membrane protein insertion complex [GO:0042721]	4
GO:0042720	mitochondrial inner membrane peptidase complex [GO:0042720]	4
GO:0005947	mitochondrial alpha-ketoglutarate dehydrogenase complex [GO:0005947]	4
GO:1905202	methylcrotonoyl-CoA carboxylase complex [GO:1905202]	4
GO:0017102	methionyl glutamyl tRNA synthetase complex [GO:0017102]	4
GO:0031533	mRNA cap methyltransferase complex [GO:0031533]	4
GO:0034362	low-density lipoprotein particle [GO:0034362]	4
GO:0031304	intrinsic component of mitochondrial inner membrane [GO:0031304]	4
GO:0031224	intrinsic component of membrane [GO:0031224]	4
GO:0030990	intraciliary transport particle [GO:0030990]	4
GO:0034686	integrin alphav-beta8 complex [GO:0034686]	4
GO:0034666	integrin alpha2-beta1 complex [GO:0034666]	4
GO:0098577	inactive sex chromosome [GO:0098577]	4
GO:0071204	histone pre-mRNA 3'end processing complex [GO:0071204]	4
GO:0016600	flotillin complex [GO:0016600]	4
GO:0042406	extrinsic component of endoplasmic reticulum membrane [GO:0042406]	4
GO:0016281	eukaryotic translation initiation factor 4F complex [GO:0016281]	4
GO:0071541	eukaryotic translation initiation factor 3 complex, eIF3m [GO:0071541]	4
GO:0070069	cytochrome complex [GO:0070069]	4
GO:0097135	cyclin E2-CDK2 complex [GO:0097135]	4
GO:0097124	cyclin A2-CDK2 complex [GO:0097124]	4
GO:0097123	cyclin A1-CDK2 complex [GO:0097123]	4
GO:0000778	condensed nuclear chromosome kinetochore [GO:0000778]	4
GO:0005585	collagen type II trimer [GO:0005585]	4
GO:0030125	clathrin vesicle coat [GO:0030125]	4
GO:0005618	cell wall [GO:0005618]	4
GO:0005952	cAMP-dependent protein kinase complex [GO:0005952]	4
GO:0043679	axon terminus [GO:0043679]	4
GO:0043293	apoptosome [GO:0043293]	4
GO:0032432	actin filament bundle [GO:0032432]	4
GO:0000805	X chromosome [GO:0000805]	4
GO:0071001	U4/U6 snRNP [GO:0071001]	4
GO:0031931	TORC1 complex [GO:0031931]	4
GO:0055087	Ski complex [GO:0055087]	4
GO:0016586	RSC-type complex [GO:0016586]	4
GO:0090571	RNA polymerase II transcription repressor complex [GO:0090571]	4
GO:0032302	MutSbeta complex [GO:0032302]	4
GO:0034457	Mpp10 complex [GO:0034457]	4
GO:1990037	Lewy body core [GO:1990037]	4
GO:1990131	Gtr1-Gtr2 GTPase complex [GO:1990131]	4
GO:0000811	GINS complex [GO:0000811]	4
GO:0071821	FANCM-MHF complex [GO:0071821]	4
GO:0032807	DNA ligase IV complex [GO:0032807]	4
GO:0036128	CatSper complex [GO:0036128]	4
GO:1990617	CHOP-ATF4 complex [GO:1990617]	4
GO:0031085	BLOC-3 complex [GO:0031085]	4
GO:0034274	Atg12-Atg5-Atg16 complex [GO:0034274]	4
GO:1990589	ATF4-CREB1 transcription factor complex [GO:1990589]	4
GO:1990590	ATF1-ATF4 transcription factor complex [GO:1990590]	4
GO:0045239	tricarboxylic acid cycle enzyme complex [GO:0045239]	3
GO:0070022	transforming growth factor beta receptor complex [GO:0070022]	3
GO:0005673	transcription factor TFIIE complex [GO:0005673]	3
GO:0034455	t-UTP complex [GO:0034455]	3
GO:0043083	synaptic cleft [GO:0043083]	3
GO:0032426	stereocilium tip [GO:0032426]	3
GO:0097524	sperm plasma membrane [GO:0097524]	3
GO:0097224	sperm connecting piece [GO:0097224]	3
GO:0030486	smooth muscle dense body [GO:0030486]	3
GO:0030532	small nuclear ribonucleoprotein complex [GO:0030532]	3
GO:0016028	rhabdomere [GO:0016028]	3
GO:0099634	postsynaptic specialization membrane [GO:0099634]	3
GO:0031094	platelet dense tubular network [GO:0031094]	3
GO:0031088	platelet dense granule membrane [GO:0031088]	3
GO:0042622	photoreceptor outer segment membrane [GO:0042622]	3
GO:0097381	photoreceptor disc membrane [GO:0097381]	3
GO:0009328	phenylalanine-tRNA ligase complex [GO:0009328]	3
GO:0033011	perinuclear theca [GO:0033011]	3
GO:0002178	palmitoyltransferase complex [GO:0002178]	3
GO:0071561	nucleus-vacuole junction [GO:0071561]	3
GO:0019908	nuclear cyclin-dependent protein kinase holoenzyme complex [GO:0019908]	3
GO:0032809	neuronal cell body membrane [GO:0032809]	3
GO:0032585	multivesicular body membrane [GO:0032585]	3
GO:0001401	mitochondrial sorting and assembly machinery complex [GO:0001401]	3
GO:0005757	mitochondrial permeability transition pore complex [GO:0005757]	3
GO:0042719	mitochondrial intermembrane space protein transporter complex [GO:0042719]	3
GO:0030061	mitochondrial crista [GO:0030061]	3
GO:0032300	mismatch repair complex [GO:0032300]	3
GO:1990752	microtubule end [GO:1990752]	3
GO:0033162	melanosome membrane [GO:0033162]	3
GO:0005715	late recombination nodule [GO:0005715]	3
GO:0043257	laminin-8 complex [GO:0043257]	3
GO:0005607	laminin-2 complex [GO:0005607]	3
GO:0043259	laminin-10 complex [GO:0043259]	3
GO:1902636	kinociliary basal body [GO:1902636]	3
GO:0005896	interleukin-6 receptor complex [GO:0005896]	3
GO:0045323	interleukin-1 receptor complex [GO:0045323]	3
GO:0034677	integrin alpha7-beta1 complex [GO:0034677]	3
GO:0034667	integrin alpha3-beta1 complex [GO:0034667]	3
GO:0034681	integrin alpha11-beta1 complex [GO:0034681]	3
GO:0034680	integrin alpha10-beta1 complex [GO:0034680]	3
GO:0072492	host cell mitochondrial intermembrane space [GO:0072492]	3
GO:0035363	histone locus body [GO:0035363]	3
GO:0042585	germinal vesicle [GO:0042585]	3
GO:0005583	fibrillar collagen trimer [GO:0005583]	3
GO:0000791	euchromatin [GO:0000791]	3
GO:0010009	cytoplasmic side of endosome membrane [GO:0010009]	3
GO:0002945	cyclin K-CDK13 complex [GO:0002945]	3
GO:0005592	collagen type XI trimer [GO:0005592]	3
GO:0005587	collagen type IV trimer [GO:0005587]	3
GO:0071920	cleavage body [GO:0071920]	3
GO:0030128	clathrin coat of endocytic vesicle [GO:0030128]	3
GO:0035253	ciliary rootlet [GO:0035253]	3
GO:0020018	ciliary pocket membrane [GO:0020018]	3
GO:0044300	cerebellar mossy fiber [GO:0044300]	3
GO:1990584	cardiac Troponin complex [GO:1990584]	3
GO:0005954	calcium- and calmodulin-dependent protein kinase complex [GO:0005954]	3
GO:0034704	calcium channel complex [GO:0034704]	3
GO:0031429	box H/ACA snoRNP complex [GO:0031429]	3
GO:0070369	beta-catenin-TCF7L2 complex [GO:0070369]	3
GO:0035867	alphav-beta3 integrin-IGF-1-IGF1R complex [GO:0035867]	3
GO:0099053	activating signal cointegrator 1 complex [GO:0099053]	3
GO:0030478	actin cap [GO:0030478]	3
GO:0005892	acetylcholine-gated channel complex [GO:0005892]	3
GO:0000806	Y chromosome [GO:0000806]	3
GO:0035370	UBC13-UEV1A complex [GO:0035370]	3
GO:0005683	U7 snRNP [GO:0005683]	3
GO:0071008	U2-type post-mRNA release spliceosomal complex [GO:0071008]	3
GO:1990072	TRAPPIII protein complex [GO:1990072]	3
GO:1990071	TRAPPII protein complex [GO:1990071]	3
GO:0070603	SWI/SNF superfamily-type complex [GO:0070603]	3
GO:0034718	SMN-Gemin2 complex [GO:0034718]	3
GO:0031213	RSF complex [GO:0031213]	3
GO:0070860	RNA polymerase I core factor complex [GO:0070860]	3
GO:0036396	RNA N6-methyladenosine methyltransferase complex [GO:0036396]	3
GO:0034066	RIC1-RGP1 guanyl-nucleotide exchange factor complex [GO:0034066]	3
GO:0072357	PTW/PP1 phosphatase complex [GO:0072357]	3
GO:0035517	PR-DUB complex [GO:0035517]	3
GO:0031416	NatB complex [GO:0031416]	3
GO:0031523	Myb complex [GO:0031523]	3
GO:1990604	IRE1-TRAF2-ASK1 complex [GO:1990604]	3
GO:1990630	IRE1-RACK1-PP2A complex [GO:1990630]	3
GO:0033503	HULC complex [GO:0033503]	3
GO:0033565	ESCRT-0 complex [GO:0033565]	3
GO:0071819	DUBm complex [GO:0071819]	3
GO:0070418	DNA-dependent protein kinase complex [GO:0070418]	3
GO:0031467	Cul7-RING ubiquitin ligase complex [GO:0031467]	3
GO:0033186	CAF-1 complex [GO:0033186]	3
GO:0005953	CAAX-protein geranylgeranyltransferase complex [GO:0005953]	3
GO:0061574	ASAP complex [GO:0061574]	3
GO:0031672	A band [GO:0031672]	3
GO:0032144	4-aminobutyrate transaminase complex [GO:0032144]	3
GO:0060417	yolk [GO:0060417]	2
GO:0005674	transcription factor TFIIF complex [GO:0005674]	2
GO:0035976	transcription factor AP-1 complex [GO:0035976]	2
GO:0097197	tetraspanin-enriched microdomain [GO:0097197]	2
GO:0070044	synaptobrevin 2-SNAP-25-syntaxin-1a complex [GO:0070044]	2
GO:0020003	symbiont-containing vacuole [GO:0020003]	2
GO:1903767	sweet taste receptor complex [GO:1903767]	2
GO:0055120	striated muscle dense body [GO:0055120]	2
GO:0097227	sperm annulus [GO:0097227]	2
GO:0035579	specific granule membrane [GO:0035579]	2
GO:0036477	somatodendritic compartment [GO:0036477]	2
GO:0030485	smooth muscle contractile fiber [GO:0030485]	2
GO:0098723	skeletal muscle myofibril [GO:0098723]	2
GO:0030427	site of polarized growth [GO:0030427]	2
GO:0005969	serine-pyruvate aminotransferase complex [GO:0005969]	2
GO:0002116	semaphorin receptor complex [GO:0002116]	2
GO:0099503	secretory vesicle [GO:0099503]	2
GO:0030906	retromer, cargo-selective complex [GO:0030906]	2
GO:0045275	respiratory chain complex III [GO:0045275]	2
GO:0033553	rDNA heterochromatin [GO:0033553]	2
GO:0033178	proton-transporting two-sector ATPase complex, catalytic domain [GO:0033178]	2
GO:0000164	protein phosphatase type 1 complex [GO:0000164]	2
GO:0005956	protein kinase CK2 complex [GO:0005956]	2
GO:0034515	proteasome storage granule [GO:0034515]	2
GO:0022624	proteasome accessory complex [GO:0022624]	2
GO:0098871	postsynaptic actin cytoskeleton [GO:0098871]	2
GO:0002133	polycystin complex [GO:0002133]	2
GO:0005873	plus-end kinesin complex [GO:0005873]	2
GO:1990796	photoreceptor cell terminal bouton [GO:1990796]	2
GO:1990032	parallel fiber [GO:1990032]	2
GO:0044611	nuclear pore inner ring [GO:0044611]	2
GO:0043224	nuclear SCF ubiquitin ligase complex [GO:0043224]	2
GO:0097418	neurofibrillary tangle [GO:0097418]	2
GO:0005862	muscle thin filament tropomyosin [GO:0005862]	2
GO:0005771	multivesicular body [GO:0005771]	2
GO:0033597	mitotic checkpoint complex [GO:0033597]	2
GO:0099073	mitochondrion-derived vesicle [GO:0099073]	2
GO:0000275	mitochondrial proton-transporting ATP synthase complex, catalytic core F(1) [GO:0000275]	2
GO:0016507	mitochondrial fatty acid beta-oxidation multienzyme complex [GO:0016507]	2
GO:0017133	mitochondrial electron transfer flavoprotein complex [GO:0017133]	2
GO:0044354	macropinosome [GO:0044354]	2
GO:0060987	lipid tube [GO:0060987]	2
GO:0034702	ion channel complex [GO:0034702]	2
GO:1902937	inward rectifier potassium channel complex [GO:1902937]	2
GO:0031233	intrinsic component of external side of plasma membrane [GO:0031233]	2
GO:0031228	intrinsic component of Golgi membrane [GO:0031228]	2
GO:0031021	interphase microtubule organizing center [GO:0031021]	2
GO:0034683	integrin alphav-beta3 complex [GO:0034683]	2
GO:0034678	integrin alpha8-beta1 complex [GO:0034678]	2
GO:0099061	integral component of postsynaptic density membrane [GO:0099061]	2
GO:0036117	hyaluranon cable [GO:0036117]	2
GO:0043657	host cell [GO:0043657]	2
GO:0042587	glycogen granule [GO:0042587]	2
GO:0008275	gamma-tubulin small complex [GO:0008275]	2
GO:0097632	extrinsic component of pre-autophagosomal structure membrane [GO:0097632]	2
GO:0031232	extrinsic component of external side of plasma membrane [GO:0031232]	2
GO:0097635	extrinsic component of autophagosome membrane [GO:0097635]	2
GO:0090498	extrinsic component of Golgi membrane [GO:0090498]	2
GO:0065010	extracellular membrane-bounded organelle [GO:0065010]	2
GO:0009368	endopeptidase Clp complex [GO:0009368]	2
GO:0001651	dense fibrillar component [GO:0001651]	2
GO:0043198	dendritic shaft [GO:0043198]	2
GO:0044292	dendrite terminus [GO:0044292]	2
GO:0032590	dendrite membrane [GO:0032590]	2
GO:0098574	cytoplasmic side of lysosomal membrane [GO:0098574]	2
GO:0002944	cyclin K-CDK12 complex [GO:0002944]	2
GO:0097129	cyclin D2-CDK4 complex [GO:0097129]	2
GO:0005594	collagen type IX trimer [GO:0005594]	2
GO:0030135	coated vesicle [GO:0030135]	2
GO:0044301	climbing fiber [GO:0044301]	2
GO:0030665	clathrin-coated vesicle membrane [GO:0030665]	2
GO:0009346	citrate lyase complex [GO:0009346]	2
GO:0097543	ciliary inversin compartment [GO:0097543]	2
GO:0005677	chromatin silencing complex [GO:0005677]	2
GO:0097149	centralspindlin complex [GO:0097149]	2
GO:0070852	cell body fiber [GO:0070852]	2
GO:1990298	bub1-bub3 complex [GO:1990298]	2
GO:0044308	axonal spine [GO:0044308]	2
GO:0000235	astral microtubule [GO:0000235]	2
GO:0097440	apical dendrite [GO:0097440]	2
GO:0005642	annulate lamellae [GO:0005642]	2
GO:0031362	anchored component of external side of plasma membrane [GO:0031362]	2
GO:0097208	alveolar lamellar body [GO:0097208]	2
GO:0048179	activin receptor complex [GO:0048179]	2
GO:0030891	VCB complex [GO:0030891]	2
GO:0031372	UBC13-MMS2 complex [GO:0031372]	2
GO:0097057	TRAF2-GSTP1 complex [GO:0097057]	2
GO:0032116	SMC loading complex [GO:0032116]	2
GO:0070545	PeBoW complex [GO:0070545]	2
GO:1990666	PCSK9-LDLR complex [GO:1990666]	2
GO:0000836	Hrd1p ubiquitin ligase complex [GO:0000836]	2
GO:0000839	Hrd1p ubiquitin ligase ERAD-L complex [GO:0000839]	2
GO:1902711	GABA-A receptor complex [GO:1902711]	2
GO:0038039	G-protein coupled receptor heterodimeric complex [GO:0038039]	2
GO:0036502	Derlin-1-VIMP complex [GO:0036502]	2
GO:0097059	CNTFR-CLCF1 complex [GO:0097059]	2
GO:0008282	ATP-sensitive potassium channel complex [GO:0008282]	2
GO:0030121	AP-1 adaptor complex [GO:0030121]	2
GO:0060418	yolk plasma [GO:0060418]	1
GO:0045098	type III intermediate filament [GO:0045098]	1
GO:0045298	tubulin complex [GO:0045298]	1
GO:0030658	transport vesicle membrane [GO:0030658]	1
GO:0012510	trans-Golgi network transport vesicle membrane [GO:0012510]	1
GO:0070820	tertiary granule [GO:0070820]	1
GO:0031933	telomeric heterochromatin [GO:0031933]	1
GO:1990356	sumoylated E2 ligase complex [GO:1990356]	1
GO:0045281	succinate dehydrogenase complex [GO:0045281]	1
GO:0005863	striated muscle myosin thick filament [GO:0005863]	1
GO:0097526	spliceosomal tri-snRNP complex [GO:0097526]	1
GO:0034366	spherical high-density lipoprotein particle [GO:0034366]	1
GO:0034706	sodium channel complex [GO:0034706]	1
GO:0030868	smooth endoplasmic reticulum membrane [GO:0030868]	1
GO:0048500	signal recognition particle [GO:0048500]	1
GO:1905286	serine-type peptidase complex [GO:1905286]	1
GO:1905370	serine-type endopeptidase complex [GO:1905370]	1
GO:0034774	secretory granule lumen [GO:0034774]	1
GO:0071752	secretory dimeric IgA immunoglobulin complex [GO:0071752]	1
GO:0033018	sarcoplasmic reticulum lumen [GO:0033018]	1
GO:0048237	rough endoplasmic reticulum lumen [GO:0048237]	1
GO:0044391	ribosomal subunit [GO:0044391]	1
GO:1990769	proximal neuron projection [GO:1990769]	1
GO:0033176	proton-transporting V-type ATPase complex [GO:0033176]	1
GO:0071914	prominosome [GO:0071914]	1
GO:0071020	post-spliceosomal complex [GO:0071020]	1
GO:0046930	pore complex [GO:0046930]	1
GO:0005827	polar microtubule [GO:0005827]	1
GO:0031095	platelet dense tubular network membrane [GO:0031095]	1
GO:0031092	platelet alpha granule membrane [GO:0031092]	1
GO:0071546	pi-body [GO:0071546]	1
GO:1990578	perinuclear endoplasmic reticulum membrane [GO:1990578]	1
GO:0072534	perineuronal net [GO:0072534]	1
GO:0070826	paraferritin complex [GO:0070826]	1
GO:0031090	organelle membrane [GO:0031090]	1
GO:0000109	nucleotide-excision repair complex [GO:0000109]	1
GO:0031588	nucleotide-activated protein kinase complex [GO:0031588]	1
GO:1990707	nuclear subtelomeric heterochromatin [GO:1990707]	1
GO:0043601	nuclear replisome [GO:0043601]	1
GO:0044614	nuclear pore cytoplasmic filaments [GO:0044614]	1
GO:0042175	nuclear outer membrane-endoplasmic reticulum membrane network [GO:0042175]	1
GO:0000798	nuclear cohesin complex [GO:0000798]	1
GO:0000818	nuclear MIS12/MIND complex [GO:0000818]	1
GO:0098992	neuronal dense core vesicle [GO:0098992]	1
GO:0097489	multivesicular body, internal vesicle lumen [GO:0097489]	1
GO:0030681	multimeric ribonuclease P complex [GO:0030681]	1
GO:0071748	monomeric IgA immunoglobulin complex [GO:0071748]	1
GO:0009841	mitochondrial endopeptidase Clp complex [GO:0009841]	1
GO:0031501	mannosyltransferase complex [GO:0031501]	1
GO:0070685	macropinocytic cup [GO:0070685]	1
GO:0032991	macromolecular complex [GO:0032991]	1
GO:0043202	lysosomal lumen [GO:0043202]	1
GO:0014801	longitudinal sarcoplasmic reticulum [GO:0014801]	1
GO:0016939	kinesin II complex [GO:0016939]	1
GO:0044224	juxtaparanode region of axon [GO:0044224]	1
GO:0008328	ionotropic glutamate receptor complex [GO:0008328]	1
GO:0031306	intrinsic component of mitochondrial outer membrane [GO:0031306]	1
GO:0097708	intracellular vesicle [GO:0097708]	1
GO:0033269	internode region of axon [GO:0033269]	1
GO:0034687	integrin alphaL-beta2 complex [GO:0034687]	1
GO:0097631	integral component of omegasome membrane [GO:0097631]	1
GO:0071556	integral component of lumenal side of endoplasmic reticulum membrane [GO:0071556]	1
GO:0071458	integral component of cytoplasmic side of endoplasmic reticulum membrane [GO:0071458]	1
GO:0097637	integral component of autophagosome membrane [GO:0097637]	1
GO:0034673	inhibin-betaglycan-ActRII complex [GO:0034673]	1
GO:0043512	inhibin A complex [GO:0043512]	1
GO:0044228	host cell surface [GO:0044228]	1
GO:0044231	host cell presynaptic membrane [GO:0044231]	1
GO:0075341	host cell PML body [GO:0075341]	1
GO:0005960	glycine cleavage complex [GO:0005960]	1
GO:0097451	glial limiting end-foot [GO:0097451]	1
GO:0097386	glial cell projection [GO:0097386]	1
GO:0032419	extrinsic component of lysosome membrane [GO:0032419]	1
GO:0060076	excitatory synapse [GO:0060076]	1
GO:0097209	epidermal lamellar body [GO:0097209]	1
GO:0072563	endothelial microparticle [GO:0072563]	1
GO:0070381	endosome to plasma membrane transport vesicle [GO:0070381]	1
GO:0031205	endoplasmic reticulum Sec complex [GO:0031205]	1
GO:0016011	dystroglycan complex [GO:0016011]	1
GO:0034365	discoidal high-density lipoprotein particle [GO:0034365]	1
GO:0044302	dentate gyrus mossy fiber [GO:0044302]	1
GO:0000153	cytoplasmic ubiquitin ligase complex [GO:0000153]	1
GO:0016533	cyclin-dependent protein kinase 5 holoenzyme complex [GO:0016533]	1
GO:0097125	cyclin B1-CDK1 complex [GO:0097125]	1
GO:0030981	cortical microtubule cytoskeleton [GO:0030981]	1
GO:0000438	core TFIIH complex portion of holo TFIIH complex [GO:0000438]	1
GO:0000941	condensed nuclear chromosome inner kinetochore [GO:0000941]	1
GO:0000939	condensed chromosome inner kinetochore [GO:0000939]	1
GO:0043218	compact myelin [GO:0043218]	1
GO:0005588	collagen type V trimer [GO:0005588]	1
GO:0030669	clathrin-coated endocytic vesicle membrane [GO:0030669]	1
GO:0030118	clathrin coat [GO:0030118]	1
GO:0033106	cis-Golgi network membrane [GO:0033106]	1
GO:0042584	chromaffin granule membrane [GO:0042584]	1
GO:0090534	calcium ion-transporting ATPase complex [GO:0090534]	1
GO:0090661	box H/ACA telomerase RNP complex [GO:0090661]	1
GO:0035577	azurophil granule membrane [GO:0035577]	1
GO:1990716	axonemal central apparatus [GO:1990716]	1
GO:0097541	axonemal basal plate [GO:0097541]	1
GO:0098993	anchored component of synaptic vesicle membrane [GO:0098993]	1
GO:0106003	amyloid-beta complex [GO:0106003]	1
GO:0042105	alpha-beta T cell receptor complex [GO:0042105]	1
GO:0042643	actomyosin, actin portion [GO:0042643]	1
GO:0032444	activin responsive factor complex [GO:0032444]	1
GO:0043509	activin A complex [GO:0043509]	1
GO:0043159	acrosomal matrix [GO:0043159]	1
GO:1990851	Wnt-Frizzled-LRP5/6 complex [GO:1990851]	1
GO:1990730	VCP-NSFL1C complex [GO:1990730]	1
GO:0043541	UDP-N-acetylglucosamine transferase complex [GO:0043541]	1
GO:0034693	U11/U12 snRNP [GO:0034693]	1
GO:0097196	Shu complex [GO:0097196]	1
GO:0034750	Scrib-APC-beta-catenin complex [GO:0034750]	1
GO:0071144	SMAD2-SMAD3 protein complex [GO:0071144]	1
GO:0097344	Rix1 complex [GO:0097344]	1
GO:0033065	Rad51C-XRCC3 complex [GO:0033065]	1
GO:0031389	Rad17 RFC-like complex [GO:0031389]	1
GO:0042565	RNA nuclear export complex [GO:0042565]	1
GO:0070274	RES complex [GO:0070274]	1
GO:1990452	Parkin-FBXW7-Cul1 ubiquitin ligase complex [GO:1990452]	1
GO:1990923	PET complex [GO:1990923]	1
GO:0071595	Nem1-Spo7 phosphatase complex [GO:0071595]	1
GO:0031417	NatC complex [GO:0031417]	1
GO:0072558	NLRP1 inflammasome complex [GO:0072558]	1
GO:0071159	NF-kappaB complex [GO:0071159]	1
GO:0042612	MHC class I protein complex [GO:0042612]	1
GO:0097362	MCM8-MCM9 complex [GO:0097362]	1
GO:0002193	MAML1-RBP-Jkappa- ICN1 complex [GO:0002193]	1
GO:0097413	Lewy body [GO:0097413]	1
GO:0072557	IPAF inflammasome complex [GO:0072557]	1
GO:1990565	HSP90-CDC37 chaperone complex [GO:1990565]	1
GO:0098855	HCN channel complex [GO:0098855]	1
GO:0043189	H4/H2A histone acetyltransferase complex [GO:0043189]	1
GO:1902710	GABA receptor complex [GO:1902710]	1
GO:0035101	FACT complex [GO:0035101]	1
GO:0070176	DRM complex [GO:0070176]	1
GO:0009330	DNA topoisomerase complex (ATP-hydrolyzing) [GO:0009330]	1
GO:1990682	CSF1-CSF1R complex [GO:1990682]	1
GO:0030663	COPI-coated vesicle membrane [GO:0030663]	1
GO:0030137	COPI-coated vesicle [GO:0030137]	1
GO:0008623	CHRAC [GO:0008623]	1
GO:1990622	CHOP-ATF3 complex [GO:1990622]	1
GO:0001740	Barr body [GO:0001740]	1
GO:0097145	BAK complex [GO:0097145]	1
GO:1904949	ATPase complex [GO:1904949]	1

## Sheet: Cellular Components
GO Annotation
GO ID	GO Term (Cellular Components)	Number of Transcripts
GO:0006355	regulation of transcription, DNA-templated [GO:0006355]	2200
GO:0035556	intracellular signal transduction [GO:0035556]	746
GO:0007165	signal transduction [GO:0007165]	733
GO:0006351	transcription, DNA-templated [GO:0006351]	705
GO:0045944	positive regulation of transcription from RNA polymerase II promoter [GO:0045944]	598
GO:0006886	intracellular protein transport [GO:0006886]	489
GO:0006412	translation [GO:0006412]	487
GO:0000122	negative regulation of transcription from RNA polymerase II promoter [GO:0000122]	435
GO:0006511	ubiquitin-dependent protein catabolic process [GO:0006511]	381
GO:0006955	immune response [GO:0006955]	347
GO:0006357	regulation of transcription from RNA polymerase II promoter [GO:0006357]	314
GO:0045087	innate immune response [GO:0045087]	308
GO:0008152	metabolic process [GO:0008152]	302
GO:0007155	cell adhesion [GO:0007155]	294
GO:0007264	small GTPase mediated signal transduction [GO:0007264]	288
GO:0045892	negative regulation of transcription, DNA-templated [GO:0045892]	279
GO:0043066	negative regulation of apoptotic process [GO:0043066]	277
GO:0045893	positive regulation of transcription, DNA-templated [GO:0045893]	272
GO:0042981	regulation of apoptotic process [GO:0042981]	265
GO:0008285	negative regulation of cell proliferation [GO:0008285]	263
GO:0006281	DNA repair [GO:0006281]	256
GO:0005975	carbohydrate metabolic process [GO:0005975]	248
GO:0006954	inflammatory response [GO:0006954]	245
GO:0008284	positive regulation of cell proliferation [GO:0008284]	234
GO:0016477	cell migration [GO:0016477]	228
GO:0035023	regulation of Rho protein signal transduction [GO:0035023]	218
GO:0016192	vesicle-mediated transport [GO:0016192]	211
GO:0055085	transmembrane transport [GO:0055085]	199
GO:0006457	protein folding [GO:0006457]	192
GO:0060271	cilium assembly [GO:0060271]	188
GO:0015074	DNA integration [GO:0015074]	188
GO:0015031	protein transport [GO:0015031]	186
GO:0016567	protein ubiquitination [GO:0016567]	185
GO:0051260	protein homooligomerization [GO:0051260]	183
GO:0007275	multicellular organism development [GO:0007275]	183
GO:0006397	mRNA processing [GO:0006397]	183
GO:0030154	cell differentiation [GO:0030154]	179
GO:0043123	positive regulation of I-kappaB kinase/NF-kappaB signaling [GO:0043123]	178
GO:0043161	proteasome-mediated ubiquitin-dependent protein catabolic process [GO:0043161]	176
GO:0000398	mRNA splicing, via spliceosome [GO:0000398]	175
GO:0007156	homophilic cell adhesion via plasma membrane adhesion molecules [GO:0007156]	175
GO:0018105	peptidyl-serine phosphorylation [GO:0018105]	173
GO:0006396	RNA processing [GO:0006396]	171
GO:0006915	apoptotic process [GO:0006915]	170
GO:0007229	integrin-mediated signaling pathway [GO:0007229]	169
GO:0016579	protein deubiquitination [GO:0016579]	162
GO:0007283	spermatogenesis [GO:0007283]	161
GO:0042127	regulation of cell proliferation [GO:0042127]	158
GO:0030036	actin cytoskeleton organization [GO:0030036]	157
GO:0042787	protein ubiquitination involved in ubiquitin-dependent protein catabolic process [GO:0042787]	153
GO:0007015	actin filament organization [GO:0007015]	153
GO:0008283	cell proliferation [GO:0008283]	152
GO:0006974	cellular response to DNA damage stimulus [GO:0006974]	149
GO:0050821	protein stabilization [GO:0050821]	146
GO:0030335	positive regulation of cell migration [GO:0030335]	146
GO:0007166	cell surface receptor signaling pathway [GO:0007166]	143
GO:0046777	protein autophosphorylation [GO:0046777]	141
GO:0006810	transport [GO:0006810]	140
GO:0043065	positive regulation of apoptotic process [GO:0043065]	139
GO:0006897	endocytosis [GO:0006897]	139
GO:0045454	cell redox homeostasis [GO:0045454]	139
GO:0007018	microtubule-based movement [GO:0007018]	136
GO:0006260	DNA replication [GO:0006260]	132
GO:0006629	lipid metabolic process [GO:0006629]	131
GO:0051301	cell division [GO:0051301]	130
GO:0008380	RNA splicing [GO:0008380]	130
GO:0050853	B cell receptor signaling pathway [GO:0050853]	127
GO:0051607	defense response to virus [GO:0051607]	126
GO:0001525	angiogenesis [GO:0001525]	125
GO:0042742	defense response to bacterium [GO:0042742]	124
GO:0006468	protein phosphorylation [GO:0006468]	122
GO:0051092	positive regulation of NF-kappaB transcription factor activity [GO:0051092]	120
GO:0043547	positive regulation of GTPase activity [GO:0043547]	120
GO:0006486	protein glycosylation [GO:0006486]	119
GO:0010628	positive regulation of gene expression [GO:0010628]	117
GO:0008360	regulation of cell shape [GO:0008360]	114
GO:0007346	regulation of mitotic cell cycle [GO:0007346]	113
GO:0010468	regulation of gene expression [GO:0010468]	112
GO:0051726	regulation of cell cycle [GO:0051726]	112
GO:0007399	nervous system development [GO:0007399]	111
GO:0006911	phagocytosis, engulfment [GO:0006911]	110
GO:0000724	double-strand break repair via homologous recombination [GO:0000724]	110
GO:0007010	cytoskeleton organization [GO:0007010]	110
GO:0072659	protein localization to plasma membrane [GO:0072659]	109
GO:1990830	cellular response to leukemia inhibitory factor [GO:1990830]	109
GO:0000278	mitotic cell cycle [GO:0000278]	107
GO:0000226	microtubule cytoskeleton organization [GO:0000226]	107
GO:0016042	lipid catabolic process [GO:0016042]	105
GO:0045766	positive regulation of angiogenesis [GO:0045766]	104
GO:0007179	transforming growth factor beta receptor signaling pathway [GO:0007179]	103
GO:0000209	protein polyubiquitination [GO:0000209]	102
GO:0007030	Golgi organization [GO:0007030]	101
GO:0007507	heart development [GO:0007507]	100
GO:0006888	ER to Golgi vesicle-mediated transport [GO:0006888]	100
GO:0043087	regulation of GTPase activity [GO:0043087]	98
GO:0006910	phagocytosis, recognition [GO:0006910]	98
GO:0002244	hematopoietic progenitor cell differentiation [GO:0002244]	97
GO:1903955	positive regulation of protein targeting to mitochondrion [GO:1903955]	96
GO:0006958	complement activation, classical pathway [GO:0006958]	94
GO:0007049	cell cycle [GO:0007049]	93
GO:0010629	negative regulation of gene expression [GO:0010629]	92
GO:0007411	axon guidance [GO:0007411]	92
GO:0007219	Notch signaling pathway [GO:0007219]	92
GO:0050871	positive regulation of B cell activation [GO:0050871]	91
GO:0006310	DNA recombination [GO:0006310]	91
GO:0015991	ATP hydrolysis coupled proton transport [GO:0015991]	89
GO:0006979	response to oxidative stress [GO:0006979]	88
GO:0070374	positive regulation of ERK1 and ERK2 cascade [GO:0070374]	86
GO:0007224	smoothened signaling pathway [GO:0007224]	85
GO:0001649	osteoblast differentiation [GO:0001649]	85
GO:0007160	cell-matrix adhesion [GO:0007160]	85
GO:0098609	cell-cell adhesion [GO:0098609]	85
GO:0031175	neuron projection development [GO:0031175]	84
GO:0090090	negative regulation of canonical Wnt signaling pathway [GO:0090090]	84
GO:0007186	G-protein coupled receptor signaling pathway [GO:0007186]	84
GO:0006364	rRNA processing [GO:0006364]	83
GO:0009791	post-embryonic development [GO:0009791]	83
GO:0042254	ribosome biogenesis [GO:0042254]	82
GO:0001764	neuron migration [GO:0001764]	82
GO:0030198	extracellular matrix organization [GO:0030198]	82
GO:0007605	sensory perception of sound [GO:0007605]	81
GO:0042147	retrograde transport, endosome to Golgi [GO:0042147]	81
GO:0030334	regulation of cell migration [GO:0030334]	81
GO:0032092	positive regulation of protein binding [GO:0032092]	81
GO:0032436	positive regulation of proteasomal ubiquitin-dependent protein catabolic process [GO:0032436]	81
GO:0042593	glucose homeostasis [GO:0042593]	81
GO:0007420	brain development [GO:0007420]	81
GO:0006914	autophagy [GO:0006914]	81
GO:0016055	Wnt signaling pathway [GO:0016055]	81
GO:0051259	protein oligomerization [GO:0051259]	80
GO:0030308	negative regulation of cell growth [GO:0030308]	80
GO:0007017	microtubule-based process [GO:0007017]	80
GO:0001558	regulation of cell growth [GO:0001558]	79
GO:0060070	canonical Wnt signaling pathway [GO:0060070]	78
GO:0046856	phosphatidylinositol dephosphorylation [GO:0046856]	77
GO:1905515	non-motile cilium assembly [GO:1905515]	77
GO:0032091	negative regulation of protein binding [GO:0032091]	77
GO:0043484	regulation of RNA splicing [GO:0043484]	76
GO:0002377	immunoglobulin production [GO:0002377]	76
GO:0090630	activation of GTPase activity [GO:0090630]	76
GO:0006289	nucleotide-excision repair [GO:0006289]	75
GO:0030336	negative regulation of cell migration [GO:0030336]	75
GO:0006302	double-strand break repair [GO:0006302]	75
GO:0007601	visual perception [GO:0007601]	74
GO:0007169	transmembrane receptor protein tyrosine kinase signaling pathway [GO:0007169]	74
GO:0006839	mitochondrial transport [GO:0006839]	74
GO:0009058	biosynthetic process [GO:0009058]	74
GO:0007005	mitochondrion organization [GO:0007005]	73
GO:0019882	antigen processing and presentation [GO:0019882]	73
GO:0006366	transcription from RNA polymerase II promoter [GO:0006366]	72
GO:0007040	lysosome organization [GO:0007040]	72
GO:0008286	insulin receptor signaling pathway [GO:0008286]	72
GO:0006606	protein import into nucleus [GO:0006606]	71
GO:0043524	negative regulation of neuron apoptotic process [GO:0043524]	71
GO:0016525	negative regulation of angiogenesis [GO:0016525]	70
GO:0007050	cell cycle arrest [GO:0007050]	70
GO:0006508	proteolysis [GO:0006508]	69
GO:0006334	nucleosome assembly [GO:0006334]	69
GO:0032922	circadian regulation of gene expression [GO:0032922]	69
GO:0007059	chromosome segregation [GO:0007059]	69
GO:0031122	cytoplasmic microtubule organization [GO:0031122]	68
GO:0006338	chromatin remodeling [GO:0006338]	68
GO:0006887	exocytosis [GO:0006887]	67
GO:0009267	cellular response to starvation [GO:0009267]	67
GO:0007268	chemical synaptic transmission [GO:0007268]	66
GO:0071222	cellular response to lipopolysaccharide [GO:0071222]	66
GO:0010501	RNA secondary structure unwinding [GO:0010501]	66
GO:0050727	regulation of inflammatory response [GO:0050727]	65
GO:0014068	positive regulation of phosphatidylinositol 3-kinase signaling [GO:0014068]	65
GO:0090307	mitotic spindle assembly [GO:0090307]	65
GO:0070373	negative regulation of ERK1 and ERK2 cascade [GO:0070373]	64
GO:0032981	mitochondrial respiratory chain complex I assembly [GO:0032981]	64
GO:0015986	ATP synthesis coupled proton transport [GO:0015986]	64
GO:0007286	spermatid development [GO:0007286]	63
GO:0051865	protein autoubiquitination [GO:0051865]	63
GO:0010976	positive regulation of neuron projection development [GO:0010976]	63
GO:0038083	peptidyl-tyrosine autophosphorylation [GO:0038083]	63
GO:0060021	palate development [GO:0060021]	63
GO:0006469	negative regulation of protein kinase activity [GO:0006469]	63
GO:0032088	negative regulation of NF-kappaB transcription factor activity [GO:0032088]	63
GO:0006869	lipid transport [GO:0006869]	63
GO:0006284	base-excision repair [GO:0006284]	63
GO:0031098	stress-activated protein kinase signaling cascade [GO:0031098]	62
GO:0006487	protein N-linked glycosylation [GO:0006487]	62
GO:0051897	positive regulation of protein kinase B signaling [GO:0051897]	62
GO:0030324	lung development [GO:0030324]	62
GO:0060326	cell chemotaxis [GO:0060326]	62
GO:0001666	response to hypoxia [GO:0001666]	61
GO:0010506	regulation of autophagy [GO:0010506]	61
GO:0051289	protein homotetramerization [GO:0051289]	61
GO:0032007	negative regulation of TOR signaling [GO:0032007]	61
GO:0006096	glycolytic process [GO:0006096]	61
GO:0006874	cellular calcium ion homeostasis [GO:0006874]	61
GO:0030433	ubiquitin-dependent ERAD pathway [GO:0030433]	60
GO:0006744	ubiquinone biosynthetic process [GO:0006744]	60
GO:0006099	tricarboxylic acid cycle [GO:0006099]	60
GO:0045214	sarcomere organization [GO:0045214]	60
GO:0006006	glucose metabolic process [GO:0006006]	60
GO:0008333	endosome to lysosome transport [GO:0008333]	60
GO:0030155	regulation of cell adhesion [GO:0030155]	59
GO:0006461	protein complex assembly [GO:0006461]	59
GO:0042493	response to drug [GO:0042493]	58
GO:0031648	protein destabilization [GO:0031648]	58
GO:0045732	positive regulation of protein catabolic process [GO:0045732]	58
GO:0090263	positive regulation of canonical Wnt signaling pathway [GO:0090263]	58
GO:0030010	establishment of cell polarity [GO:0030010]	58
GO:0006935	chemotaxis [GO:0006935]	58
GO:0034644	cellular response to UV [GO:0034644]	58
GO:0006904	vesicle docking involved in exocytosis [GO:0006904]	57
GO:0010212	response to ionizing radiation [GO:0010212]	57
GO:0000381	regulation of alternative mRNA splicing, via spliceosome [GO:0000381]	57
GO:0051603	proteolysis involved in cellular protein catabolic process [GO:0051603]	57
GO:0043124	negative regulation of I-kappaB kinase/NF-kappaB signaling [GO:0043124]	57
GO:0071230	cellular response to amino acid stimulus [GO:0071230]	57
GO:0007267	cell-cell signaling [GO:0007267]	57
GO:0031032	actomyosin structure organization [GO:0031032]	57
GO:0018107	peptidyl-threonine phosphorylation [GO:0018107]	56
GO:0007020	microtubule nucleation [GO:0007020]	56
GO:0006270	DNA replication initiation [GO:0006270]	56
GO:0001843	neural tube closure [GO:0001843]	55
GO:0035264	multicellular organism growth [GO:0035264]	55
GO:0045444	fat cell differentiation [GO:0045444]	55
GO:0042149	cellular response to glucose starvation [GO:0042149]	55
GO:0007266	Rho protein signal transduction [GO:0007266]	55
GO:0031647	regulation of protein stability [GO:0031647]	54
GO:0030307	positive regulation of cell growth [GO:0030307]	54
GO:0055114	oxidation-reduction process [GO:0055114]	54
GO:0035987	endodermal cell differentiation [GO:0035987]	54
GO:0006446	regulation of translational initiation [GO:0006446]	53
GO:0001822	kidney development [GO:0001822]	53
GO:0006464	cellular protein modification process [GO:0006464]	53
GO:0000082	G1/S transition of mitotic cell cycle [GO:0000082]	53
GO:0001501	skeletal system development [GO:0001501]	52
GO:0006890	retrograde vesicle-mediated transport, Golgi to ER [GO:0006890]	52
GO:0070936	protein K48-linked ubiquitination [GO:0070936]	52
GO:0033138	positive regulation of peptidyl-serine phosphorylation [GO:0033138]	52
GO:0007249	I-kappaB kinase/NF-kappaB signaling [GO:0007249]	52
GO:0006367	transcription initiation from RNA polymerase II promoter [GO:0006367]	51
GO:0032496	response to lipopolysaccharide [GO:0032496]	51
GO:0034976	response to endoplasmic reticulum stress [GO:0034976]	51
GO:0072593	reactive oxygen species metabolic process [GO:0072593]	51
GO:0008104	protein localization [GO:0008104]	51
GO:0001934	positive regulation of protein phosphorylation [GO:0001934]	51
GO:0006730	one-carbon metabolic process [GO:0006730]	51
GO:0048812	neuron projection morphogenesis [GO:0048812]	51
GO:0000281	mitotic cytokinesis [GO:0000281]	51
GO:0007626	locomotory behavior [GO:0007626]	51
GO:0007032	endosome organization [GO:0007032]	51
GO:0030866	cortical actin cytoskeleton organization [GO:0030866]	51
GO:0007098	centrosome cycle [GO:0007098]	51
GO:0006879	cellular iron ion homeostasis [GO:0006879]	51
GO:0006906	vesicle fusion [GO:0006906]	50
GO:0000723	telomere maintenance [GO:0000723]	50
GO:0016485	protein processing [GO:0016485]	50
GO:0042733	embryonic digit morphogenesis [GO:0042733]	50
GO:0006303	double-strand break repair via nonhomologous end joining [GO:0006303]	50
GO:0002250	adaptive immune response [GO:0002250]	50
GO:0000462	maturation of SSU-rRNA from tricistronic rRNA transcript (SSU-rRNA, 5.8S rRNA, LSU-rRNA) [GO:0000462]	49
GO:0021987	cerebral cortex development [GO:0021987]	49
GO:0001570	vasculogenesis [GO:0001570]	48
GO:0051973	positive regulation of telomerase activity [GO:0051973]	48
GO:0045747	positive regulation of Notch signaling pathway [GO:0045747]	48
GO:0046330	positive regulation of JNK cascade [GO:0046330]	48
GO:0021766	hippocampus development [GO:0021766]	48
GO:0030218	erythrocyte differentiation [GO:0030218]	48
GO:0030199	collagen fibril organization [GO:0030199]	48
GO:0007596	blood coagulation [GO:0007596]	48
GO:0032147	activation of protein kinase activity [GO:0032147]	48
GO:0002218	activation of innate immune response [GO:0002218]	48
GO:0071539	protein localization to centrosome [GO:0071539]	47
GO:0048666	neuron development [GO:0048666]	47
GO:0060548	negative regulation of cell death [GO:0060548]	47
GO:0032543	mitochondrial translation [GO:0032543]	47
GO:0007409	axonogenesis [GO:0007409]	47
GO:0000045	autophagosome assembly [GO:0000045]	47
GO:0050852	T cell receptor signaling pathway [GO:0050852]	47
GO:0006941	striated muscle contraction [GO:0006941]	46
GO:0009615	response to virus [GO:0009615]	46
GO:0051056	regulation of small GTPase mediated signal transduction [GO:0051056]	46
GO:0031398	positive regulation of protein ubiquitination [GO:0031398]	46
GO:0050731	positive regulation of peptidyl-tyrosine phosphorylation [GO:0050731]	46
GO:0046854	phosphatidylinositol phosphorylation [GO:0046854]	46
GO:0031397	negative regulation of protein ubiquitination [GO:0031397]	46
GO:0006406	mRNA export from nucleus [GO:0006406]	46
GO:0019221	cytokine-mediated signaling pathway [GO:0019221]	46
GO:0042632	cholesterol homeostasis [GO:0042632]	46
GO:0034198	cellular response to amino acid starvation [GO:0034198]	46
GO:0032465	regulation of cytokinesis [GO:0032465]	45
GO:0031623	receptor internalization [GO:0031623]	45
GO:0006513	protein monoubiquitination [GO:0006513]	45
GO:0010508	positive regulation of autophagy [GO:0010508]	45
GO:2001237	negative regulation of extrinsic apoptotic signaling pathway [GO:2001237]	45
GO:0001889	liver development [GO:0001889]	45
GO:0001731	formation of translation preinitiation complex [GO:0001731]	45
GO:0016197	endosomal transport [GO:0016197]	45
GO:0016569	covalent chromatin modification [GO:0016569]	45
GO:0061077	chaperone-mediated protein folding [GO:0061077]	45
GO:0060348	bone development [GO:0060348]	45
GO:0008033	tRNA processing [GO:0008033]	44
GO:0009411	response to UV [GO:0009411]	44
GO:0009395	phospholipid catabolic process [GO:0009395]	44
GO:2001240	negative regulation of extrinsic apoptotic signaling pathway in absence of ligand [GO:2001240]	44
GO:0006936	muscle contraction [GO:0006936]	44
GO:0006633	fatty acid biosynthetic process [GO:0006633]	44
GO:0071356	cellular response to tumor necrosis factor [GO:0071356]	44
GO:0006919	activation of cysteine-type endopeptidase activity involved in apoptotic process [GO:0006919]	44
GO:0031532	actin cytoskeleton reorganization [GO:0031532]	44
GO:0002098	tRNA wobble uridine modification [GO:0002098]	43
GO:0000245	spliceosomal complex assembly [GO:0000245]	43
GO:0042752	regulation of circadian rhythm [GO:0042752]	43
GO:0032212	positive regulation of telomere maintenance via telomerase [GO:0032212]	43
GO:0045022	early endosome to late endosome transport [GO:0045022]	43
GO:0009952	anterior/posterior pattern specification [GO:0009952]	43
GO:0031297	replication fork processing [GO:0031297]	42
GO:0051402	neuron apoptotic process [GO:0051402]	42
GO:0010923	negative regulation of phosphatase activity [GO:0010923]	42
GO:0006298	mismatch repair [GO:0006298]	42
GO:0016226	iron-sulfur cluster assembly [GO:0016226]	42
GO:0030097	hemopoiesis [GO:0030097]	42
GO:0050830	defense response to Gram-positive bacterium [GO:0050830]	42
GO:0050829	defense response to Gram-negative bacterium [GO:0050829]	42
GO:0071260	cellular response to mechanical stimulus [GO:0071260]	42
GO:0007265	Ras protein signal transduction [GO:0007265]	42
GO:0006352	DNA-templated transcription, initiation [GO:0006352]	42
GO:0034446	substrate adhesion-dependent cell spreading [GO:0034446]	41
GO:0008217	regulation of blood pressure [GO:0008217]	41
GO:0045785	positive regulation of cell adhesion [GO:0045785]	41
GO:0005978	glycogen biosynthetic process [GO:0005978]	41
GO:0007416	synapse assembly [GO:0007416]	40
GO:0000387	spliceosomal snRNP assembly [GO:0000387]	40
GO:0035914	skeletal muscle cell differentiation [GO:0035914]	40
GO:0032755	positive regulation of interleukin-6 production [GO:0032755]	40
GO:0006644	phospholipid metabolic process [GO:0006644]	40
GO:2000134	negative regulation of G1/S transition of mitotic cell cycle [GO:2000134]	40
GO:0007080	mitotic metaphase plate congression [GO:0007080]	40
GO:0043967	histone H4 acetylation [GO:0043967]	40
GO:0030968	endoplasmic reticulum unfolded protein response [GO:0030968]	40
GO:0048565	digestive tract development [GO:0048565]	40
GO:0046034	ATP metabolic process [GO:0046034]	40
GO:0048278	vesicle docking [GO:0048278]	39
GO:1901998	toxin transport [GO:1901998]	39
GO:0009408	response to heat [GO:0009408]	39
GO:0045727	positive regulation of translation [GO:0045727]	39
GO:0045737	positive regulation of cyclin-dependent protein serine/threonine kinase activity [GO:0045737]	39
GO:0043473	pigmentation [GO:0043473]	39
GO:0007218	neuropeptide signaling pathway [GO:0007218]	39
GO:0017148	negative regulation of translation [GO:0017148]	39
GO:0045665	negative regulation of neuron differentiation [GO:0045665]	39
GO:0007052	mitotic spindle organization [GO:0007052]	39
GO:0008543	fibroblast growth factor receptor signaling pathway [GO:0008543]	39
GO:0007173	epidermal growth factor receptor signaling pathway [GO:0007173]	39
GO:0034599	cellular response to oxidative stress [GO:0034599]	39
GO:0000077	DNA damage checkpoint [GO:0000077]	39
GO:0034314	Arp2/3 complex-mediated actin nucleation [GO:0034314]	39
GO:0001756	somitogenesis [GO:0001756]	38
GO:0018279	protein N-linked glycosylation via asparagine [GO:0018279]	38
GO:1903078	positive regulation of protein localization to plasma membrane [GO:1903078]	38
GO:0032008	positive regulation of TOR signaling [GO:0032008]	38
GO:0030168	platelet activation [GO:0030168]	38
GO:0014065	phosphatidylinositol 3-kinase signaling [GO:0014065]	38
GO:0006909	phagocytosis [GO:0006909]	38
GO:0071456	cellular response to hypoxia [GO:0071456]	38
GO:0035690	cellular response to drug [GO:0035690]	38
GO:0006816	calcium ion transport [GO:0006816]	38
GO:0001568	blood vessel development [GO:0001568]	38
GO:0008344	adult locomotory behavior [GO:0008344]	38
GO:0007519	skeletal muscle tissue development [GO:0007519]	37
GO:0032012	regulation of ARF protein signal transduction [GO:0032012]	37
GO:0051091	positive regulation of sequence-specific DNA binding transcription factor activity [GO:0051091]	37
GO:0045669	positive regulation of osteoblast differentiation [GO:0045669]	37
GO:0043433	negative regulation of sequence-specific DNA binding transcription factor activity [GO:0043433]	37
GO:0046426	negative regulation of JAK-STAT cascade [GO:0046426]	37
GO:0055072	iron ion homeostasis [GO:0055072]	37
GO:0008630	intrinsic apoptotic signaling pathway in response to DNA damage [GO:0008630]	37
GO:0043966	histone H3 acetylation [GO:0043966]	37
GO:0030900	forebrain development [GO:0030900]	37
GO:0000132	establishment of mitotic spindle orientation [GO:0000132]	37
GO:0048268	clathrin coat assembly [GO:0048268]	37
GO:0019722	calcium-mediated signaling [GO:0019722]	37
GO:0030041	actin filament polymerization [GO:0030041]	37
GO:0006506	GPI anchor biosynthetic process [GO:0006506]	37
GO:0043044	ATP-dependent chromatin remodeling [GO:0043044]	37
GO:0031338	regulation of vesicle fusion [GO:0031338]	36
GO:1903146	regulation of autophagy of mitochondrion [GO:1903146]	36
GO:0070534	protein K63-linked ubiquitination [GO:0070534]	36
GO:0045860	positive regulation of protein kinase activity [GO:0045860]	36
GO:0007204	positive regulation of cytosolic calcium ion concentration [GO:0007204]	36
GO:0043406	positive regulation of MAP kinase activity [GO:0043406]	36
GO:0048015	phosphatidylinositol-mediated signaling [GO:0048015]	36
GO:0050885	neuromuscular process controlling balance [GO:0050885]	36
GO:0030512	negative regulation of transforming growth factor beta receptor signaling pathway [GO:0030512]	36
GO:0048025	negative regulation of mRNA splicing, via spliceosome [GO:0048025]	36
GO:0050728	negative regulation of inflammatory response [GO:0050728]	36
GO:0030514	negative regulation of BMP signaling pathway [GO:0030514]	36
GO:0030032	lamellipodium assembly [GO:0030032]	36
GO:0048873	homeostasis of number of cells within a tissue [GO:0048873]	36
GO:0097191	extrinsic apoptotic signaling pathway [GO:0097191]	36
GO:0048813	dendrite morphogenesis [GO:0048813]	36
GO:0071479	cellular response to ionizing radiation [GO:0071479]	36
GO:0071480	cellular response to gamma radiation [GO:0071480]	36
GO:0071360	cellular response to exogenous dsRNA [GO:0071360]	36
GO:0042060	wound healing [GO:0042060]	35
GO:0007004	telomere maintenance via telomerase [GO:0007004]	35
GO:0030162	regulation of proteolysis [GO:0030162]	35
GO:0045765	regulation of angiogenesis [GO:0045765]	35
GO:0043491	protein kinase B signaling [GO:0043491]	35
GO:0090316	positive regulation of intracellular protein transport [GO:0090316]	35
GO:0001938	positive regulation of endothelial cell proliferation [GO:0001938]	35
GO:0001541	ovarian follicle development [GO:0001541]	35
GO:0001933	negative regulation of protein phosphorylation [GO:0001933]	35
GO:0050919	negative chemotaxis [GO:0050919]	35
GO:0042552	myelination [GO:0042552]	35
GO:0006094	gluconeogenesis [GO:0006094]	35
GO:0006635	fatty acid beta-oxidation [GO:0006635]	35
GO:0034614	cellular response to reactive oxygen species [GO:0034614]	35
GO:0071277	cellular response to calcium ion [GO:0071277]	35
GO:0042110	T cell activation [GO:0042110]	35
GO:0034097	response to cytokine [GO:0034097]	34
GO:0009966	regulation of signal transduction [GO:0009966]	34
GO:0042391	regulation of membrane potential [GO:0042391]	34
GO:0001522	pseudouridine synthesis [GO:0001522]	34
GO:0045931	positive regulation of mitotic cell cycle [GO:0045931]	34
GO:0042102	positive regulation of T cell proliferation [GO:0042102]	34
GO:0008654	phospholipid biosynthetic process [GO:0008654]	34
GO:0007094	mitotic spindle assembly checkpoint [GO:0007094]	34
GO:0042073	intraciliary transport [GO:0042073]	34
GO:0006000	fructose metabolic process [GO:0006000]	34
GO:0000910	cytokinesis [GO:0000910]	34
GO:0032869	cellular response to insulin stimulus [GO:0032869]	34
GO:0007628	adult walking behavior [GO:0007628]	34
GO:0008277	regulation of G-protein coupled receptor protein signaling pathway [GO:0008277]	33
GO:0071108	protein K48-linked deubiquitination [GO:0071108]	33
GO:0032481	positive regulation of type I interferon production [GO:0032481]	33
GO:0032760	positive regulation of tumor necrosis factor production [GO:0032760]	33
GO:0048146	positive regulation of fibroblast proliferation [GO:0048146]	33
GO:0043507	positive regulation of JUN kinase activity [GO:0043507]	33
GO:0045739	positive regulation of DNA repair [GO:0045739]	33
GO:0018149	peptide cross-linking [GO:0018149]	33
GO:0097150	neuronal stem cell population maintenance [GO:0097150]	33
GO:0000070	mitotic sister chromatid segregation [GO:0000070]	33
GO:0008053	mitochondrial fusion [GO:0008053]	33
GO:0000266	mitochondrial fission [GO:0000266]	33
GO:0006378	mRNA polyadenylation [GO:0006378]	33
GO:0070059	intrinsic apoptotic signaling pathway in response to endoplasmic reticulum stress [GO:0070059]	33
GO:0006631	fatty acid metabolic process [GO:0006631]	33
GO:0060325	face morphogenesis [GO:0060325]	33
GO:0034613	cellular protein localization [GO:0034613]	33
GO:0000422	autophagy of mitochondrion [GO:0000422]	33
GO:0030509	BMP signaling pathway [GO:0030509]	33
GO:0030183	B cell differentiation [GO:0030183]	33
GO:0030488	tRNA methylation [GO:0030488]	32
GO:0071688	striated muscle myosin thick filament assembly [GO:0071688]	32
GO:0019827	stem cell population maintenance [GO:0019827]	32
GO:0006417	regulation of translation [GO:0006417]	32
GO:0001932	regulation of protein phosphorylation [GO:0001932]	32
GO:0070507	regulation of microtubule cytoskeleton organization [GO:0070507]	32
GO:0030100	regulation of endocytosis [GO:0030100]	32
GO:0006622	protein targeting to lysosome [GO:0006622]	32
GO:0010634	positive regulation of epithelial cell migration [GO:0010634]	32
GO:0009311	oligosaccharide metabolic process [GO:0009311]	32
GO:0030593	neutrophil chemotaxis [GO:0030593]	32
GO:0032211	negative regulation of telomere maintenance via telomerase [GO:0032211]	32
GO:0072332	intrinsic apoptotic signaling pathway by p53 class mediator [GO:0072332]	32
GO:0006891	intra-Golgi vesicle-mediated transport [GO:0006891]	32
GO:0042472	inner ear morphogenesis [GO:0042472]	32
GO:0030317	flagellated sperm motility [GO:0030317]	32
GO:0042407	cristae formation [GO:0042407]	32
GO:0051642	centrosome localization [GO:0051642]	32
GO:0007099	centriole replication [GO:0007099]	32
GO:0000902	cell morphogenesis [GO:0000902]	32
GO:0007154	cell communication [GO:0007154]	32
GO:0048854	brain morphogenesis [GO:0048854]	32
GO:0070914	UV-damage excision repair [GO:0070914]	32
GO:0008542	visual learning [GO:0008542]	31
GO:0021762	substantia nigra development [GO:0021762]	31
GO:0048536	spleen development [GO:0048536]	31
GO:0051225	spindle assembly [GO:0051225]	31
GO:0023014	signal transduction by protein phosphorylation [GO:0023014]	31
GO:0042273	ribosomal large subunit biogenesis [GO:0042273]	31
GO:0051493	regulation of cytoskeleton organization [GO:0051493]	31
GO:0007131	reciprocal meiotic recombination [GO:0007131]	31
GO:0006517	protein deglycosylation [GO:0006517]	31
GO:1904668	positive regulation of ubiquitin protein ligase activity [GO:1904668]	31
GO:0035066	positive regulation of histone acetylation [GO:0035066]	31
GO:0007200	phospholipase C-activating G-protein coupled receptor signaling pathway [GO:0007200]	31
GO:0043171	peptide catabolic process [GO:0043171]	31
GO:0003151	outflow tract morphogenesis [GO:0003151]	31
GO:0046580	negative regulation of Ras protein signal transduction [GO:0046580]	31
GO:0006120	mitochondrial electron transport, NADH to ubiquinone [GO:0006120]	31
GO:0006749	glutathione metabolic process [GO:0006749]	31
GO:0007029	endoplasmic reticulum organization [GO:0007029]	31
GO:0032456	endocytic recycling [GO:0032456]	31
GO:0030705	cytoskeleton-dependent intracellular transport [GO:0030705]	31
GO:0015937	coenzyme A biosynthetic process [GO:0015937]	31
GO:0031145	anaphase-promoting complex-dependent catabolic process [GO:0031145]	31
GO:0009060	aerobic respiration [GO:0009060]	31
GO:0007257	activation of JUN kinase activity [GO:0007257]	31
GO:0051492	regulation of stress fiber assembly [GO:0051492]	30
GO:0032880	regulation of protein localization [GO:0032880]	30
GO:0050684	regulation of mRNA processing [GO:0050684]	30
GO:0019216	regulation of lipid metabolic process [GO:0019216]	30
GO:0045600	positive regulation of fat cell differentiation [GO:0045600]	30
GO:0002230	positive regulation of defense response to virus by host [GO:0002230]	30
GO:0035025	positive regulation of Rho protein signal transduction [GO:0035025]	30
GO:0030513	positive regulation of BMP signaling pathway [GO:0030513]	30
GO:0030890	positive regulation of B cell proliferation [GO:0030890]	30
GO:0007528	neuromuscular junction development [GO:0007528]	30
GO:0051898	negative regulation of protein kinase B signaling [GO:0051898]	30
GO:0045599	negative regulation of fat cell differentiation [GO:0045599]	30
GO:0043154	negative regulation of cysteine-type endopeptidase activity involved in apoptotic process [GO:0043154]	30
GO:0030178	negative regulation of Wnt signaling pathway [GO:0030178]	30
GO:0070584	mitochondrion morphogenesis [GO:0070584]	30
GO:0034453	microtubule anchoring [GO:0034453]	30
GO:0006013	mannose metabolic process [GO:0006013]	30
GO:0006376	mRNA splice site selection [GO:0006376]	30
GO:0042771	intrinsic apoptotic signaling pathway in response to DNA damage by p53 class mediator [GO:0042771]	30
GO:0001771	immunological synapse formation [GO:0001771]	30
GO:0001654	eye development [GO:0001654]	30
GO:0034605	cellular response to heat [GO:0034605]	30
GO:0050482	arachidonic acid secretion [GO:0050482]	30
GO:0006368	transcription elongation from RNA polymerase II promoter [GO:0006368]	29
GO:0007051	spindle organization [GO:0007051]	29
GO:0070372	regulation of ERK1 and ERK2 cascade [GO:0070372]	29
GO:0009306	protein secretion [GO:0009306]	29
GO:0006493	protein O-linked glycosylation [GO:0006493]	29
GO:0051965	positive regulation of synapse assembly [GO:0051965]	29
GO:0051496	positive regulation of stress fiber assembly [GO:0051496]	29
GO:0040018	positive regulation of multicellular organism growth [GO:0040018]	29
GO:1903077	negative regulation of protein localization to plasma membrane [GO:1903077]	29
GO:0034260	negative regulation of GTPase activity [GO:0034260]	29
GO:0007076	mitotic chromosome condensation [GO:0007076]	29
GO:0045292	mRNA cis splicing, via spliceosome [GO:0045292]	29
GO:0060291	long-term synaptic potentiation [GO:0060291]	29
GO:0019915	lipid storage [GO:0019915]	29
GO:0008610	lipid biosynthetic process [GO:0008610]	29
GO:0050900	leukocyte migration [GO:0050900]	29
GO:0016573	histone acetylation [GO:0016573]	29
GO:0043968	histone H2A acetylation [GO:0043968]	29
GO:0001947	heart looping [GO:0001947]	29
GO:0005977	glycogen metabolic process [GO:0005977]	29
GO:0097009	energy homeostasis [GO:0097009]	29
GO:0007417	central nervous system development [GO:0007417]	29
GO:0070301	cellular response to hydrogen peroxide [GO:0070301]	29
GO:0051216	cartilage development [GO:0051216]	29
GO:0006420	arginyl-tRNA aminoacylation [GO:0006420]	29
GO:0019731	antibacterial humoral response [GO:0019731]	29
GO:0000380	alternative mRNA splicing, via spliceosome [GO:0000380]	29
GO:0000187	activation of MAPK activity [GO:0000187]	29
GO:0008154	actin polymerization or depolymerization [GO:0008154]	29
GO:0002755	MyD88-dependent toll-like receptor signaling pathway [GO:0002755]	29
GO:0006895	Golgi to endosome transport [GO:0006895]	29
GO:0032508	DNA duplex unwinding [GO:0032508]	29
GO:0003281	ventricular septum development [GO:0003281]	28
GO:0048538	thymus development [GO:0048538]	28
GO:0006950	response to stress [GO:0006950]	28
GO:0006515	protein quality control for misfolded or incompletely synthesized proteins [GO:0006515]	28
GO:0018345	protein palmitoylation [GO:0018345]	28
GO:0006471	protein ADP-ribosylation [GO:0006471]	28
GO:0043280	positive regulation of cysteine-type endopeptidase activity involved in apoptotic process [GO:0043280]	28
GO:0010811	positive regulation of cell-substrate adhesion [GO:0010811]	28
GO:0006913	nucleocytoplasmic transport [GO:0006913]	28
GO:0000289	nuclear-transcribed mRNA poly(A) tail shortening [GO:0000289]	28
GO:0042177	negative regulation of protein catabolic process [GO:0042177]	28
GO:0034454	microtubule anchoring at centrosome [GO:0034454]	28
GO:0061024	membrane organization [GO:0061024]	28
GO:0055088	lipid homeostasis [GO:0055088]	28
GO:0035329	hippo signaling [GO:0035329]	28
GO:0097194	execution phase of apoptosis [GO:0097194]	28
GO:0030855	epithelial cell differentiation [GO:0030855]	28
GO:0048706	embryonic skeletal system development [GO:0048706]	28
GO:0032502	developmental process [GO:0032502]	28
GO:0090102	cochlea development [GO:0090102]	28
GO:0071300	cellular response to retinoic acid [GO:0071300]	28
GO:0071364	cellular response to epidermal growth factor stimulus [GO:0071364]	28
GO:0045333	cellular respiration [GO:0045333]	28
GO:0050873	brown fat cell differentiation [GO:0050873]	28
GO:0048675	axon extension [GO:0048675]	28
GO:0044804	autophagy of nucleus [GO:0044804]	28
GO:0032264	IMP salvage [GO:0032264]	28
GO:0043001	Golgi to plasma membrane protein transport [GO:0043001]	28
GO:0007034	vacuolar transport [GO:0007034]	27
GO:0043162	ubiquitin-dependent protein catabolic process via the multivesicular body sorting pathway [GO:0043162]	27
GO:0007129	synapsis [GO:0007129]	27
GO:0048705	skeletal system morphogenesis [GO:0048705]	27
GO:0007062	sister chromatid cohesion [GO:0007062]	27
GO:0000027	ribosomal large subunit assembly [GO:0000027]	27
GO:0032868	response to insulin [GO:0032868]	27
GO:0046677	response to antibiotic [GO:0046677]	27
GO:0017157	regulation of exocytosis [GO:0017157]	27
GO:0045116	protein neddylation [GO:0045116]	27
GO:0070536	protein K63-linked deubiquitination [GO:0070536]	27
GO:0006813	potassium ion transport [GO:0006813]	27
GO:0045070	positive regulation of viral genome replication [GO:0045070]	27
GO:0042531	positive regulation of tyrosine phosphorylation of STAT protein [GO:0042531]	27
GO:1901409	positive regulation of phosphorylation of RNA polymerase II C-terminal domain [GO:1901409]	27
GO:0032728	positive regulation of interferon-beta production [GO:0032728]	27
GO:0050729	positive regulation of inflammatory response [GO:0050729]	27
GO:0048008	platelet-derived growth factor receptor signaling pathway [GO:0048008]	27
GO:0001503	ossification [GO:0001503]	27
GO:0006997	nucleus organization [GO:0006997]	27
GO:1990138	neuron projection extension [GO:1990138]	27
GO:0046329	negative regulation of JNK cascade [GO:0046329]	27
GO:0007064	mitotic sister chromatid cohesion [GO:0007064]	27
GO:0034982	mitochondrial protein processing [GO:0034982]	27
GO:0001578	microtubule bundle formation [GO:0001578]	27
GO:0016236	macroautophagy [GO:0016236]	27
GO:0090162	establishment of epithelial cell polarity [GO:0090162]	27
GO:0007368	determination of left/right symmetry [GO:0007368]	27
GO:0051276	chromosome organization [GO:0051276]	27
GO:0071353	cellular response to interleukin-4 [GO:0071353]	27
GO:0097190	apoptotic signaling pathway [GO:0097190]	27
GO:0045010	actin nucleation [GO:0045010]	27
GO:0048193	Golgi vesicle transport [GO:0048193]	27
GO:0006893	Golgi to plasma membrane transport [GO:0006893]	27
GO:0046039	GTP metabolic process [GO:0046039]	27
GO:0001894	tissue homeostasis [GO:0001894]	26
GO:0060041	retina development in camera-type eye [GO:0060041]	26
GO:0009636	response to toxic substance [GO:0009636]	26
GO:0000079	regulation of cyclin-dependent protein serine/threonine kinase activity [GO:0000079]	26
GO:0006612	protein targeting to membrane [GO:0006612]	26
GO:0016926	protein desumoylation [GO:0016926]	26
GO:0043248	proteasome assembly [GO:0043248]	26
GO:0042993	positive regulation of transcription factor import into nucleus [GO:0042993]	26
GO:0050766	positive regulation of phagocytosis [GO:0050766]	26
GO:0043536	positive regulation of blood vessel endothelial cell migration [GO:0043536]	26
GO:0046627	negative regulation of insulin receptor signaling pathway [GO:0046627]	26
GO:2000811	negative regulation of anoikis [GO:2000811]	26
GO:0008299	isoprenoid biosynthetic process [GO:0008299]	26
GO:0006672	ceramide metabolic process [GO:0006672]	26
GO:0006044	N-acetylglucosamine metabolic process [GO:0006044]	26
GO:0035019	somatic stem cell population maintenance [GO:0035019]	25
GO:0048741	skeletal muscle fiber development [GO:0048741]	25
GO:0000028	ribosomal small subunit assembly [GO:0000028]	25
GO:0009611	response to wounding [GO:0009611]	25
GO:0051881	regulation of mitochondrial membrane potential [GO:0051881]	25
GO:0006349	regulation of gene expression by genetic imprinting [GO:0006349]	25
GO:0032956	regulation of actin cytoskeleton organization [GO:0032956]	25
GO:0032784	regulation of DNA-templated transcription, elongation [GO:0032784]	25
GO:0006275	regulation of DNA replication [GO:0006275]	25
GO:0044030	regulation of DNA methylation [GO:0044030]	25
GO:0034394	protein localization to cell surface [GO:0034394]	25
GO:0070979	protein K11-linked ubiquitination [GO:0070979]	25
GO:1904417	positive regulation of xenophagy [GO:1904417]	25
GO:0043552	positive regulation of phosphatidylinositol 3-kinase activity [GO:0043552]	25
GO:0045666	positive regulation of neuron differentiation [GO:0045666]	25
GO:1904262	negative regulation of TORC1 signaling [GO:1904262]	25
GO:0007095	mitotic G2 DNA damage checkpoint [GO:0007095]	25
GO:0030490	maturation of SSU-rRNA [GO:0030490]	25
GO:0007612	learning [GO:0007612]	25
GO:0030216	keratinocyte differentiation [GO:0030216]	25
GO:0048701	embryonic cranial skeleton morphogenesis [GO:0048701]	25
GO:0008340	determination of adult lifespan [GO:0008340]	25
GO:0051298	centrosome duplication [GO:0051298]	25
GO:0098586	cellular response to virus [GO:0098586]	25
GO:0071320	cellular response to cAMP [GO:0071320]	25
GO:0090110	cargo loading into COPII-coated vesicle [GO:0090110]	25
GO:0001974	blood vessel remodeling [GO:0001974]	25
GO:0006641	triglyceride metabolic process [GO:0006641]	24
GO:0021756	striatum development [GO:0021756]	24
GO:0043588	skin development [GO:0043588]	24
GO:0010975	regulation of neuron projection development [GO:0010975]	24
GO:1902041	regulation of extrinsic apoptotic signaling pathway via death domain receptors [GO:1902041]	24
GO:0006898	receptor-mediated endocytosis [GO:0006898]	24
GO:0032801	receptor catabolic process [GO:0032801]	24
GO:0051262	protein tetramerization [GO:0051262]	24
GO:0006626	protein targeting to mitochondrion [GO:0006626]	24
GO:0006627	protein processing involved in protein targeting to mitochondrion [GO:0006627]	24
GO:0034214	protein hexamerization [GO:0034214]	24
GO:1904355	positive regulation of telomere capping [GO:1904355]	24
GO:1900026	positive regulation of substrate adhesion-dependent cell spreading [GO:1900026]	24
GO:0090023	positive regulation of neutrophil chemotaxis [GO:0090023]	24
GO:0070131	positive regulation of mitochondrial translation [GO:0070131]	24
GO:0016239	positive regulation of macroautophagy [GO:0016239]	24
GO:0010718	positive regulation of epithelial to mesenchymal transition [GO:0010718]	24
GO:0032467	positive regulation of cytokinesis [GO:0032467]	24
GO:0045724	positive regulation of cilium assembly [GO:0045724]	24
GO:0072383	plus-end-directed vesicle transport along microtubule [GO:0072383]	24
GO:0032720	negative regulation of tumor necrosis factor production [GO:0032720]	24
GO:0032435	negative regulation of proteasomal ubiquitin-dependent protein catabolic process [GO:0032435]	24
GO:0050680	negative regulation of epithelial cell proliferation [GO:0050680]	24
GO:0007162	negative regulation of cell adhesion [GO:0007162]	24
GO:0045776	negative regulation of blood pressure [GO:0045776]	24
GO:0000460	maturation of 5.8S rRNA [GO:0000460]	24
GO:0032418	lysosome localization [GO:0032418]	24
GO:0043153	entrainment of circadian clock by photoperiod [GO:0043153]	24
GO:0050890	cognition [GO:0050890]	24
GO:0007623	circadian rhythm [GO:0007623]	24
GO:0002062	chondrocyte differentiation [GO:0002062]	24
GO:0008203	cholesterol metabolic process [GO:0008203]	24
GO:0071347	cellular response to interleukin-1 [GO:0071347]	24
GO:0006520	cellular amino acid metabolic process [GO:0006520]	24
GO:0001658	branching involved in ureteric bud morphogenesis [GO:0001658]	24
GO:0051016	barbed-end actin filament capping [GO:0051016]	24
GO:0006637	acyl-CoA metabolic process [GO:0006637]	24
GO:0031572	G2 DNA damage checkpoint [GO:0031572]	24
GO:0042761	very long-chain fatty acid biosynthetic process [GO:0042761]	23
GO:0070072	vacuolar proton-transporting V-type ATPase complex assembly [GO:0070072]	23
GO:0061820	telomeric D-loop disassembly [GO:0061820]	23
GO:0050808	synapse organization [GO:0050808]	23
GO:0002040	sprouting angiogenesis [GO:0002040]	23
GO:0051592	response to calcium ion [GO:0051592]	23
GO:0010225	response to UV-C [GO:0010225]	23
GO:0051209	release of sequestered calcium ion into cytosol [GO:0051209]	23
GO:0042176	regulation of protein catabolic process [GO:0042176]	23
GO:0006885	regulation of pH [GO:0006885]	23
GO:0002027	regulation of heart rate [GO:0002027]	23
GO:0048814	regulation of dendrite morphogenesis [GO:0048814]	23
GO:0016925	protein sumoylation [GO:0016925]	23
GO:0030163	protein catabolic process [GO:0030163]	23
GO:0090200	positive regulation of release of cytochrome c from mitochondria [GO:0090200]	23
GO:0090141	positive regulation of mitochondrial fission [GO:0090141]	23
GO:0032733	positive regulation of interleukin-10 production [GO:0032733]	23
GO:0030177	positive regulation of Wnt signaling pathway [GO:0030177]	23
GO:0070527	platelet aggregation [GO:0070527]	23
GO:0034244	negative regulation of transcription elongation from RNA polymerase II promoter [GO:0034244]	23
GO:0090201	negative regulation of release of cytochrome c from mitochondria [GO:0090201]	23
GO:0035562	negative regulation of chromatin binding [GO:0035562]	23
GO:0070233	negative regulation of T cell apoptotic process [GO:0070233]	23
GO:0006122	mitochondrial electron transport, ubiquinol to cytochrome c [GO:0006122]	23
GO:0035278	miRNA mediated inhibition of translation [GO:0035278]	23
GO:0006402	mRNA catabolic process [GO:0006402]	23
GO:0007159	leukocyte cell-cell adhesion [GO:0007159]	23
GO:0070986	left/right axis specification [GO:0070986]	23
GO:0048839	inner ear development [GO:0048839]	23
GO:0048872	homeostasis of number of cells [GO:0048872]	23
GO:0007157	heterophilic cell-cell adhesion via plasma membrane cell adhesion molecules [GO:0007157]	23
GO:0006071	glycerol metabolic process [GO:0006071]	23
GO:0006424	glutamyl-tRNA aminoacylation [GO:0006424]	23
GO:0006541	glutamine metabolic process [GO:0006541]	23
GO:0001958	endochondral ossification [GO:0001958]	23
GO:0048704	embryonic skeletal system morphogenesis [GO:0048704]	23
GO:0006952	defense response [GO:0006952]	23
GO:0071560	cellular response to transforming growth factor beta stimulus [GO:0071560]	23
GO:0016049	cell growth [GO:0016049]	23
GO:0019752	carboxylic acid metabolic process [GO:0019752]	23
GO:0043010	camera-type eye development [GO:0043010]	23
GO:0048514	blood vessel morphogenesis [GO:0048514]	23
GO:0007188	adenylate cyclase-modulating G-protein coupled receptor signaling pathway [GO:0007188]	23
GO:0051017	actin filament bundle assembly [GO:0051017]	23
GO:0001782	B cell homeostasis [GO:0001782]	23
GO:0007338	single fertilization [GO:0007338]	22
GO:0001895	retina homeostasis [GO:0001895]	22
GO:0009749	response to glucose [GO:0009749]	22
GO:2001014	regulation of skeletal muscle cell differentiation [GO:2001014]	22
GO:0051090	regulation of sequence-specific DNA binding transcription factor activity [GO:0051090]	22
GO:0060236	regulation of mitotic spindle organization [GO:0060236]	22
GO:0010824	regulation of centrosome duplication [GO:0010824]	22
GO:0050770	regulation of axonogenesis [GO:0050770]	22
GO:0006166	purine ribonucleoside salvage [GO:0006166]	22
GO:0007205	protein kinase C-activating G-protein coupled receptor signaling pathway [GO:0007205]	22
GO:0030511	positive regulation of transforming growth factor beta receptor signaling pathway [GO:0030511]	22
GO:2000010	positive regulation of protein localization to cell surface [GO:2000010]	22
GO:0032757	positive regulation of interleukin-8 production [GO:0032757]	22
GO:0032729	positive regulation of interferon-gamma production [GO:0032729]	22
GO:0051894	positive regulation of focal adhesion assembly [GO:0051894]	22
GO:2001238	positive regulation of extrinsic apoptotic signaling pathway [GO:2001238]	22
GO:0045773	positive regulation of axon extension [GO:0045773]	22
GO:0045740	positive regulation of DNA replication [GO:0045740]	22
GO:0097320	plasma membrane tubulation [GO:0097320]	22
GO:0009117	nucleotide metabolic process [GO:0009117]	22
GO:0000184	nuclear-transcribed mRNA catabolic process, nonsense-mediated decay [GO:0000184]	22
GO:0048011	neurotrophin TRK receptor signaling pathway [GO:0048011]	22
GO:0030182	neuron differentiation [GO:0030182]	22
GO:0021915	neural tube development [GO:0021915]	22
GO:0030837	negative regulation of actin filament polymerization [GO:0030837]	22
GO:0035024	negative regulation of Rho protein signal transduction [GO:0035024]	22
GO:0039534	negative regulation of MDA-5 signaling pathway [GO:0039534]	22
GO:0043407	negative regulation of MAP kinase activity [GO:0043407]	22
GO:0030889	negative regulation of B cell proliferation [GO:0030889]	22
GO:0086010	membrane depolarization during action potential [GO:0086010]	22
GO:0000470	maturation of LSU-rRNA [GO:0000470]	22
GO:0034389	lipid particle organization [GO:0034389]	22
GO:0090286	cytoskeletal anchoring at nuclear membrane [GO:0090286]	22
GO:0006695	cholesterol biosynthetic process [GO:0006695]	22
GO:0090398	cellular senescence [GO:0090398]	22
GO:0044257	cellular protein catabolic process [GO:0044257]	22
GO:0048469	cell maturation [GO:0048469]	22
GO:0008219	cell death [GO:0008219]	22
GO:0060048	cardiac muscle contraction [GO:0060048]	22
GO:0006182	cGMP biosynthetic process [GO:0006182]	22
GO:0030282	bone mineralization [GO:0030282]	22
GO:0007339	binding of sperm to zona pellucida [GO:0007339]	22
GO:0006699	bile acid biosynthetic process [GO:0006699]	22
GO:0097352	autophagosome maturation [GO:0097352]	22
GO:0019885	antigen processing and presentation of endogenous peptide antigen via MHC class I [GO:0019885]	22
GO:0060395	SMAD protein signal transduction [GO:0060395]	22
GO:0006491	N-glycan processing [GO:0006491]	22
GO:0006978	DNA damage response, signal transduction by p53 class mediator resulting in transcription of p21 class mediator [GO:0006978]	22
GO:0007035	vacuolar acidification [GO:0007035]	21
GO:0033209	tumor necrosis factor-mediated signaling pathway [GO:0033209]	21
GO:0014883	transition between fast and slow fiber [GO:0014883]	21
GO:0031629	synaptic vesicle fusion to presynaptic active zone membrane [GO:0031629]	21
GO:0006665	sphingolipid metabolic process [GO:0006665]	21
GO:0006814	sodium ion transport [GO:0006814]	21
GO:0035176	social behavior [GO:0035176]	21
GO:0032526	response to retinoic acid [GO:0032526]	21
GO:0048478	replication fork protection [GO:0048478]	21
GO:0051453	regulation of intracellular pH [GO:0051453]	21
GO:2000249	regulation of actin cytoskeleton reorganization [GO:2000249]	21
GO:0007168	receptor guanylyl cyclase signaling pathway [GO:0007168]	21
GO:0010608	posttranscriptional regulation of gene expression [GO:0010608]	21
GO:1904874	positive regulation of telomerase RNA localization to Cajal body [GO:1904874]	21
GO:0090314	positive regulation of protein targeting to membrane [GO:0090314]	21
GO:0050714	positive regulation of protein secretion [GO:0050714]	21
GO:0031334	positive regulation of protein complex assembly [GO:0031334]	21
GO:0045663	positive regulation of myoblast differentiation [GO:0045663]	21
GO:0051561	positive regulation of mitochondrial calcium ion concentration [GO:0051561]	21
GO:0045089	positive regulation of innate immune response [GO:0045089]	21
GO:0051491	positive regulation of filopodium assembly [GO:0051491]	21
GO:0010606	positive regulation of cytoplasmic mRNA processing body assembly [GO:0010606]	21
GO:2000406	positive regulation of T cell migration [GO:2000406]	21
GO:0030913	paranodal junction assembly [GO:0030913]	21
GO:0009116	nucleoside metabolic process [GO:0009116]	21
GO:0000956	nuclear-transcribed mRNA catabolic process [GO:0000956]	21
GO:0045947	negative regulation of translational initiation [GO:0045947]	21
GO:0048147	negative regulation of fibroblast proliferation [GO:0048147]	21
GO:2000270	negative regulation of fibroblast apoptotic process [GO:2000270]	21
GO:0045786	negative regulation of cell cycle [GO:0045786]	21
GO:0045746	negative regulation of Notch signaling pathway [GO:0045746]	21
GO:0007093	mitotic cell cycle checkpoint [GO:0007093]	21
GO:0006264	mitochondrial DNA replication [GO:0006264]	21
GO:0006509	membrane protein ectodomain proteolysis [GO:0006509]	21
GO:0061025	membrane fusion [GO:0061025]	21
GO:0008584	male gonad development [GO:0008584]	21
GO:0031663	lipopolysaccharide-mediated signaling pathway [GO:0031663]	21
GO:0006811	ion transport [GO:0006811]	21
GO:0031573	intra-S DNA damage checkpoint [GO:0031573]	21
GO:0006091	generation of precursor metabolites and energy [GO:0006091]	21
GO:0097192	extrinsic apoptotic signaling pathway in absence of ligand [GO:0097192]	21
GO:0045184	establishment of protein localization [GO:0045184]	21
GO:0006342	chromatin silencing [GO:0006342]	21
GO:1990869	cellular response to chemokine [GO:1990869]	21
GO:0055007	cardiac muscle cell differentiation [GO:0055007]	21
GO:0008637	apoptotic mitochondrial changes [GO:0008637]	21
GO:0009653	anatomical structure morphogenesis [GO:0009653]	21
GO:0060612	adipose tissue development [GO:0060612]	21
GO:0031929	TOR signaling [GO:0031929]	21
GO:0043029	T cell homeostasis [GO:0043029]	21
GO:0009435	NAD biosynthetic process [GO:0009435]	21
GO:0006383	transcription from RNA polymerase III promoter [GO:0006383]	20
GO:0016446	somatic hypermutation of immunoglobulin genes [GO:0016446]	20
GO:0016180	snRNA processing [GO:0016180]	20
GO:0009314	response to radiation [GO:0009314]	20
GO:0043330	response to exogenous dsRNA [GO:0043330]	20
GO:0009409	response to cold [GO:0009409]	20
GO:2000377	regulation of reactive oxygen species metabolic process [GO:2000377]	20
GO:1902017	regulation of cilium assembly [GO:1902017]	20
GO:2000145	regulation of cell motility [GO:2000145]	20
GO:0022604	regulation of cell morphogenesis [GO:0022604]	20
GO:0030500	regulation of bone mineralization [GO:0030500]	20
GO:0030193	regulation of blood coagulation [GO:0030193]	20
GO:0008593	regulation of Notch signaling pathway [GO:0008593]	20
GO:1902895	positive regulation of pri-miRNA transcription from RNA polymerase II promoter [GO:1902895]	20
GO:0050769	positive regulation of neurogenesis [GO:0050769]	20
GO:0010875	positive regulation of cholesterol efflux [GO:0010875]	20
GO:2001235	positive regulation of apoptotic signaling pathway [GO:2001235]	20
GO:0043410	positive regulation of MAPK cascade [GO:0043410]	20
GO:0045494	photoreceptor cell maintenance [GO:0045494]	20
GO:0018026	peptidyl-lysine monomethylation [GO:0018026]	20
GO:0006999	nuclear pore organization [GO:0006999]	20
GO:2001243	negative regulation of intrinsic apoptotic signaling pathway [GO:2001243]	20
GO:0001937	negative regulation of endothelial cell proliferation [GO:0001937]	20
GO:2000042	negative regulation of double-strand break repair via homologous recombination [GO:2000042]	20
GO:0045910	negative regulation of DNA recombination [GO:0045910]	20
GO:0046716	muscle cell cellular homeostasis [GO:0046716]	20
GO:0035520	monoubiquitinated protein deubiquitination [GO:0035520]	20
GO:0033314	mitotic DNA replication checkpoint [GO:0033314]	20
GO:0007613	memory [GO:0007613]	20
GO:0045190	isotype switching [GO:0045190]	20
GO:0035721	intraciliary retrograde transport [GO:0035721]	20
GO:0046907	intracellular transport [GO:0046907]	20
GO:0036297	interstrand cross-link repair [GO:0036297]	20
GO:0042276	error-prone translesion synthesis [GO:0042276]	20
GO:0002430	complement receptor mediated signaling pathway [GO:0002430]	20
GO:0072583	clathrin-dependent endocytosis [GO:0072583]	20
GO:0036120	cellular response to platelet-derived growth factor stimulus [GO:0036120]	20
GO:0032870	cellular response to hormone stimulus [GO:0032870]	20
GO:1903351	cellular response to dopamine [GO:1903351]	20
GO:0032060	bleb assembly [GO:0032060]	20
GO:0001662	behavioral fear response [GO:0001662]	20
GO:0006614	SRP-dependent cotranslational protein targeting to membrane [GO:0006614]	20
GO:0000165	MAPK cascade [GO:0000165]	20
GO:0006265	DNA topological change [GO:0006265]	20
GO:0044319	wound healing, spreading of cells [GO:0044319]	19
GO:0046718	viral entry into host cell [GO:0046718]	19
GO:0055010	ventricular cardiac muscle tissue morphogenesis [GO:0055010]	19
GO:0006283	transcription-coupled nucleotide-excision repair [GO:0006283]	19
GO:0000722	telomere maintenance via recombination [GO:0000722]	19
GO:0016233	telomere capping [GO:0016233]	19
GO:0006388	tRNA splicing, via endonucleolytic cleavage and ligation [GO:0006388]	19
GO:0030148	sphingolipid biosynthetic process [GO:0030148]	19
GO:0003009	skeletal muscle contraction [GO:0003009]	19
GO:0006465	signal peptide processing [GO:0006465]	19
GO:0042274	ribosomal small subunit biogenesis [GO:0042274]	19
GO:1990126	retrograde transport, endosome to plasma membrane [GO:1990126]	19
GO:0009607	response to biotic stimulus [GO:0009607]	19
GO:0050708	regulation of protein secretion [GO:0050708]	19
GO:0040014	regulation of multicellular organism growth [GO:0040014]	19
GO:0031110	regulation of microtubule polymerization or depolymerization [GO:0031110]	19
GO:2000114	regulation of establishment of cell polarity [GO:2000114]	19
GO:2000505	regulation of energy homeostasis [GO:2000505]	19
GO:0045995	regulation of embryonic development [GO:0045995]	19
GO:2000772	regulation of cellular senescence [GO:2000772]	19
GO:0033628	regulation of cell adhesion mediated by integrin [GO:0033628]	19
GO:1903358	regulation of Golgi organization [GO:1903358]	19
GO:0051205	protein insertion into membrane [GO:0051205]	19
GO:0070208	protein heterotrimerization [GO:0070208]	19
GO:0051291	protein heterooligomerization [GO:0051291]	19
GO:0018344	protein geranylgeranylation [GO:0018344]	19
GO:0045429	positive regulation of nitric oxide biosynthetic process [GO:0045429]	19
GO:0090026	positive regulation of monocyte chemotaxis [GO:0090026]	19
GO:1903905	positive regulation of establishment of T cell polarity [GO:1903905]	19
GO:0045742	positive regulation of epidermal growth factor receptor signaling pathway [GO:0045742]	19
GO:2000781	positive regulation of double-strand break repair [GO:2000781]	19
GO:0030819	positive regulation of cAMP biosynthetic process [GO:0030819]	19
GO:0030838	positive regulation of actin filament polymerization [GO:0030838]	19
GO:0007009	plasma membrane organization [GO:0007009]	19
GO:0016559	peroxisome fission [GO:0016559]	19
GO:0007389	pattern specification process [GO:0007389]	19
GO:0048339	paraxial mesoderm development [GO:0048339]	19
GO:0051292	nuclear pore complex assembly [GO:0051292]	19
GO:0006998	nuclear envelope organization [GO:0006998]	19
GO:0022008	neurogenesis [GO:0022008]	19
GO:0045806	negative regulation of endocytosis [GO:0045806]	19
GO:0071157	negative regulation of cell cycle arrest [GO:0071157]	19
GO:1902902	negative regulation of autophagosome assembly [GO:1902902]	19
GO:0008156	negative regulation of DNA replication [GO:0008156]	19
GO:0007100	mitotic centrosome separation [GO:0007100]	19
GO:0035694	mitochondrial protein catabolic process [GO:0035694]	19
GO:0061485	memory T cell proliferation [GO:0061485]	19
GO:0070498	interleukin-1-mediated signaling pathway [GO:0070498]	19
GO:0034773	histone H4-K20 trimethylation [GO:0034773]	19
GO:0080182	histone H3-K4 trimethylation [GO:0080182]	19
GO:0034113	heterotypic cell-cell adhesion [GO:0034113]	19
GO:0003007	heart morphogenesis [GO:0003007]	19
GO:0001837	epithelial to mesenchymal transition [GO:0001837]	19
GO:0090136	epithelial cell-cell adhesion [GO:0090136]	19
GO:0033227	dsRNA transport [GO:0033227]	19
GO:0036336	dendritic cell migration [GO:0036336]	19
GO:0002181	cytoplasmic translation [GO:0002181]	19
GO:0071404	cellular response to low-density lipoprotein particle stimulus [GO:0071404]	19
GO:0071363	cellular response to growth factor stimulus [GO:0071363]	19
GO:0097011	cellular response to granulocyte macrophage colony-stimulating factor stimulus [GO:0097011]	19
GO:0071392	cellular response to estradiol stimulus [GO:0071392]	19
GO:0071549	cellular response to dexamethasone stimulus [GO:0071549]	19
GO:0000920	cell separation after cytokinesis [GO:0000920]	19
GO:0034329	cell junction assembly [GO:0034329]	19
GO:0001502	cartilage condensation [GO:0001502]	19
GO:0009887	animal organ morphogenesis [GO:0009887]	19
GO:0007340	acrosome reaction [GO:0007340]	19
GO:0019427	acetyl-CoA biosynthetic process from acetate [GO:0019427]	19
GO:0006228	UTP biosynthetic process [GO:0006228]	19
GO:0042098	T cell proliferation [GO:0042098]	19
GO:0031146	SCF-dependent proteasomal ubiquitin-dependent protein catabolic process [GO:0031146]	19
GO:0006607	NLS-bearing protein import into nucleus [GO:0006607]	19
GO:0006777	Mo-molybdopterin cofactor biosynthetic process [GO:0006777]	19
GO:0006183	GTP biosynthetic process [GO:0006183]	19
GO:0006241	CTP biosynthetic process [GO:0006241]	19
GO:0016050	vesicle organization [GO:0016050]	18
GO:0006729	tetrahydrobiopterin biosynthetic process [GO:0006729]	18
GO:0002949	tRNA threonylcarbamoyladenosine modification [GO:0002949]	18
GO:0021510	spinal cord development [GO:0021510]	18
GO:0071526	semaphorin-plexin signaling pathway [GO:0071526]	18
GO:0009617	response to bacterium [GO:0009617]	18
GO:0010803	regulation of tumor necrosis factor-mediated signaling pathway [GO:0010803]	18
GO:0042325	regulation of phosphorylation [GO:0042325]	18
GO:1901990	regulation of mitotic cell cycle phase transition [GO:1901990]	18
GO:0043488	regulation of mRNA stability [GO:0043488]	18
GO:0043550	regulation of lipid kinase activity [GO:0043550]	18
GO:0035065	regulation of histone acetylation [GO:0035065]	18
GO:0010906	regulation of glucose metabolic process [GO:0010906]	18
GO:0010569	regulation of double-strand break repair via homologous recombination [GO:0010569]	18
GO:0016075	rRNA catabolic process [GO:0016075]	18
GO:0018095	protein polyglutamylation [GO:0018095]	18
GO:0034497	protein localization to pre-autophagosomal structure [GO:0034497]	18
GO:0010575	positive regulation of vascular endothelial growth factor production [GO:0010575]	18
GO:1900029	positive regulation of ruffle assembly [GO:1900029]	18
GO:0034184	positive regulation of maintenance of mitotic sister chromatid cohesion [GO:0034184]	18
GO:2001244	positive regulation of intrinsic apoptotic signaling pathway [GO:2001244]	18
GO:0032735	positive regulation of interleukin-12 production [GO:0032735]	18
GO:0032727	positive regulation of interferon-alpha production [GO:0032727]	18
GO:0046326	positive regulation of glucose import [GO:0046326]	18
GO:0045807	positive regulation of endocytosis [GO:0045807]	18
GO:1903861	positive regulation of dendrite extension [GO:1903861]	18
GO:2000786	positive regulation of autophagosome assembly [GO:2000786]	18
GO:0046488	phosphatidylinositol metabolic process [GO:0046488]	18
GO:0042475	odontogenesis of dentin-containing tooth [GO:0042475]	18
GO:0060052	neurofilament cytoskeleton organization [GO:0060052]	18
GO:0021532	neural tube patterning [GO:0021532]	18
GO:0051058	negative regulation of small GTPase mediated signal transduction [GO:0051058]	18
GO:1901215	negative regulation of neuron death [GO:1901215]	18
GO:1902042	negative regulation of extrinsic apoptotic signaling pathway via death domain receptors [GO:1902042]	18
GO:1902236	negative regulation of endoplasmic reticulum stress-induced intrinsic apoptotic signaling pathway [GO:1902236]	18
GO:0007041	lysosomal transport [GO:0007041]	18
GO:0006826	iron ion transport [GO:0006826]	18
GO:0006959	humoral immune response [GO:0006959]	18
GO:0019373	epoxygenase P450 pathway [GO:0019373]	18
GO:0048013	ephrin receptor signaling pathway [GO:0048013]	18
GO:0035162	embryonic hemopoiesis [GO:0035162]	18
GO:0009953	dorsal/ventral pattern formation [GO:0009953]	18
GO:0044565	dendritic cell proliferation [GO:0044565]	18
GO:0016358	dendrite development [GO:0016358]	18
GO:0035458	cellular response to interferon-beta [GO:0035458]	18
GO:0071276	cellular response to cadmium ion [GO:0071276]	18
GO:0048468	cell development [GO:0048468]	18
GO:0030521	androgen receptor signaling pathway [GO:0030521]	18
GO:0030534	adult behavior [GO:0030534]	18
GO:0051014	actin filament severing [GO:0051014]	18
GO:0051693	actin filament capping [GO:0051693]	18
GO:0009298	GDP-mannose biosynthetic process [GO:0009298]	18
GO:0044806	G-quadruplex DNA unwinding [GO:0044806]	18
GO:0071712	ER-associated misfolded protein catabolic process [GO:0071712]	18
GO:0006306	DNA methylation [GO:0006306]	18
GO:0048208	COPII vesicle coating [GO:0048208]	18
GO:0046033	AMP metabolic process [GO:0046033]	18
GO:0019068	virion assembly [GO:0019068]	17
GO:0006400	tRNA modification [GO:0006400]	17
GO:0034063	stress granule assembly [GO:0034063]	17
GO:0048863	stem cell differentiation [GO:0048863]	17
GO:0048240	sperm capacitation [GO:0048240]	17
GO:0019233	sensory perception of pain [GO:0019233]	17
GO:0072001	renal system development [GO:0072001]	17
GO:1901031	regulation of response to reactive oxygen species [GO:1901031]	17
GO:0010738	regulation of protein kinase A signaling [GO:0010738]	17
GO:0061136	regulation of proteasomal protein catabolic process [GO:0061136]	17
GO:2000574	regulation of microtubule motor activity [GO:2000574]	17
GO:0043304	regulation of mast cell degranulation [GO:0043304]	17
GO:0045598	regulation of fat cell differentiation [GO:0045598]	17
GO:0097428	protein maturation by iron-sulfur cluster transfer [GO:0097428]	17
GO:0034504	protein localization to nucleus [GO:0034504]	17
GO:0016558	protein import into peroxisome matrix [GO:0016558]	17
GO:0070207	protein homotrimerization [GO:0070207]	17
GO:0051290	protein heterotetramerization [GO:0051290]	17
GO:0045880	positive regulation of smoothened signaling pathway [GO:0045880]	17
GO:0002092	positive regulation of receptor internalization [GO:0002092]	17
GO:0045862	positive regulation of proteolysis [GO:0045862]	17
GO:0032743	positive regulation of interleukin-2 production [GO:0032743]	17
GO:0032024	positive regulation of insulin secretion [GO:0032024]	17
GO:0045648	positive regulation of erythrocyte differentiation [GO:0045648]	17
GO:0033630	positive regulation of cell adhesion mediated by integrin [GO:0033630]	17
GO:0030501	positive regulation of bone mineralization [GO:0030501]	17
GO:0046579	positive regulation of Ras protein signal transduction [GO:0046579]	17
GO:0006661	phosphatidylinositol biosynthetic process [GO:0006661]	17
GO:0017185	peptidyl-lysine hydroxylation [GO:0017185]	17
GO:0048477	oogenesis [GO:0048477]	17
GO:0000715	nucleotide-excision repair, DNA damage recognition [GO:0000715]	17
GO:0007269	neurotransmitter secretion [GO:0007269]	17
GO:0007274	neuromuscular synaptic transmission [GO:0007274]	17
GO:0050884	neuromuscular process controlling posture [GO:0050884]	17
GO:0051974	negative regulation of telomerase activity [GO:0051974]	17
GO:0032695	negative regulation of interleukin-12 production [GO:0032695]	17
GO:0010596	negative regulation of endothelial cell migration [GO:0010596]	17
GO:0042130	negative regulation of T cell proliferation [GO:0042130]	17
GO:0045744	negative regulation of G-protein coupled receptor protein signaling pathway [GO:0045744]	17
GO:0045445	myoblast differentiation [GO:0045445]	17
GO:0022011	myelination in peripheral nervous system [GO:0022011]	17
GO:0048747	muscle fiber development [GO:0048747]	17
GO:0033108	mitochondrial respiratory chain complex assembly [GO:0033108]	17
GO:0051321	meiotic cell cycle [GO:0051321]	17
GO:0030225	macrophage differentiation [GO:0030225]	17
GO:0051028	mRNA transport [GO:0051028]	17
GO:0007616	long-term memory [GO:0007616]	17
GO:0002088	lens development in camera-type eye [GO:0002088]	17
GO:0021670	lateral ventricle development [GO:0021670]	17
GO:0035735	intraciliary transport involved in cilium assembly [GO:0035735]	17
GO:0032635	interleukin-6 production [GO:0032635]	17
GO:0030073	insulin secretion [GO:0030073]	17
GO:0016574	histone ubiquitination [GO:0016574]	17
GO:0071044	histone mRNA catabolic process [GO:0071044]	17
GO:0035518	histone H2A monoubiquitination [GO:0035518]	17
GO:0006002	fructose 6-phosphate metabolic process [GO:0006002]	17
GO:0030388	fructose 1,6-bisphosphate metabolic process [GO:0030388]	17
GO:0060324	face development [GO:0060324]	17
GO:0060079	excitatory postsynaptic potential [GO:0060079]	17
GO:0045198	establishment of epithelial cell apical/basal polarity [GO:0045198]	17
GO:0048568	embryonic organ development [GO:0048568]	17
GO:0035115	embryonic forelimb morphogenesis [GO:0035115]	17
GO:0006956	complement activation [GO:0006956]	17
GO:1902476	chloride transmembrane transport [GO:1902476]	17
GO:0007569	cell aging [GO:0007569]	17
GO:0006812	cation transport [GO:0006812]	17
GO:0009056	catabolic process [GO:0009056]	17
GO:0032049	cardiolipin biosynthetic process [GO:0032049]	17
GO:0048791	calcium ion-regulated exocytosis of neurotransmitter [GO:0048791]	17
GO:0001569	branching involved in blood vessel morphogenesis [GO:0001569]	17
GO:0000492	box C/D snoRNP assembly [GO:0000492]	17
GO:0060349	bone morphogenesis [GO:0060349]	17
GO:0008608	attachment of spindle microtubules to kinetochore [GO:0008608]	17
GO:0043277	apoptotic cell clearance [GO:0043277]	17
GO:0007250	activation of NF-kappaB-inducing kinase activity [GO:0007250]	17
GO:0033077	T cell differentiation in thymus [GO:0033077]	17
GO:0030217	T cell differentiation [GO:0030217]	17
GO:0016601	Rac protein signal transduction [GO:0016601]	17
GO:0006401	RNA catabolic process [GO:0006401]	17
GO:0019509	L-methionine salvage from methylthioadenosine [GO:0019509]	17
GO:0090160	Golgi to lysosome transport [GO:0090160]	17
GO:0070371	ERK1 and ERK2 cascade [GO:0070371]	17
GO:0006336	DNA replication-independent nucleosome assembly [GO:0006336]	17
GO:0021591	ventricular system development [GO:0021591]	16
GO:0001657	ureteric bud development [GO:0001657]	16
GO:0019985	translesion synthesis [GO:0019985]	16
GO:0006418	tRNA aminoacylation for protein translation [GO:0006418]	16
GO:0007608	sensory perception of smell [GO:0007608]	16
GO:0097264	self proteolysis [GO:0097264]	16
GO:0001514	selenocysteine incorporation [GO:0001514]	16
GO:0032790	ribosome disassembly [GO:0032790]	16
GO:0022414	reproductive process [GO:0022414]	16
GO:1901016	regulation of potassium ion transmembrane transporter activity [GO:1901016]	16
GO:1901673	regulation of mitotic spindle assembly [GO:1901673]	16
GO:0030071	regulation of mitotic metaphase/anaphase transition [GO:0030071]	16
GO:0086091	regulation of heart rate by cardiac conduction [GO:0086091]	16
GO:0010470	regulation of gastrulation [GO:0010470]	16
GO:0001817	regulation of cytokine production [GO:0001817]	16
GO:0050790	regulation of catalytic activity [GO:0050790]	16
GO:0043408	regulation of MAPK cascade [GO:0043408]	16
GO:2000001	regulation of DNA damage checkpoint [GO:2000001]	16
GO:0034501	protein localization to kinetochore [GO:0034501]	16
GO:0000060	protein import into nucleus, translocation [GO:0000060]	16
GO:0006611	protein export from nucleus [GO:0006611]	16
GO:0000338	protein deneddylation [GO:0000338]	16
GO:0016540	protein autoprocessing [GO:0016540]	16
GO:0050847	progesterone receptor signaling pathway [GO:0050847]	16
GO:0071805	potassium ion transmembrane transport [GO:0071805]	16
GO:0032968	positive regulation of transcription elongation from RNA polymerase II promoter [GO:0032968]	16
GO:0009967	positive regulation of signal transduction [GO:0009967]	16
GO:0071902	positive regulation of protein serine/threonine kinase activity [GO:0071902]	16
GO:0033160	positive regulation of protein import into nucleus, translocation [GO:0033160]	16
GO:0042307	positive regulation of protein import into nucleus [GO:0042307]	16
GO:0010862	positive regulation of pathway-restricted SMAD protein phosphorylation [GO:0010862]	16
GO:1900745	positive regulation of p38MAPK cascade [GO:1900745]	16
GO:2001224	positive regulation of neuron migration [GO:2001224]	16
GO:0090267	positive regulation of mitotic cell cycle spindle assembly checkpoint [GO:0090267]	16
GO:0045618	positive regulation of keratinocyte differentiation [GO:0045618]	16
GO:1902741	positive regulation of interferon-alpha secretion [GO:1902741]	16
GO:2000353	positive regulation of endothelial cell apoptotic process [GO:2000353]	16
GO:0051482	positive regulation of cytosolic calcium ion concentration involved in phospholipase C-activating G-protein coupled signaling pathway [GO:0051482]	16
GO:0016480	negative regulation of transcription from RNA polymerase III promoter [GO:0016480]	16
GO:0051497	negative regulation of stress fiber assembly [GO:0051497]	16
GO:0010955	negative regulation of protein processing [GO:0010955]	16
GO:0045638	negative regulation of myeloid cell differentiation [GO:0045638]	16
GO:0045824	negative regulation of innate immune response [GO:0045824]	16
GO:0043409	negative regulation of MAPK cascade [GO:0043409]	16
GO:0002011	morphogenesis of an epithelial sheet [GO:0002011]	16
GO:0050804	modulation of chemical synaptic transmission [GO:0050804]	16
GO:0071850	mitotic cell cycle arrest [GO:0071850]	16
GO:0033617	mitochondrial respiratory chain complex IV assembly [GO:0033617]	16
GO:0034551	mitochondrial respiratory chain complex III assembly [GO:0034551]	16
GO:0036444	mitochondrial calcium uptake [GO:0036444]	16
GO:0042474	middle ear morphogenesis [GO:0042474]	16
GO:0035855	megakaryocyte development [GO:0035855]	16
GO:0044351	macropinocytosis [GO:0044351]	16
GO:0007611	learning or memory [GO:0007611]	16
GO:0051382	kinetochore assembly [GO:0051382]	16
GO:0046855	inositol phosphate dephosphorylation [GO:0046855]	16
GO:0060122	inner ear receptor stereocilium organization [GO:0060122]	16
GO:0006664	glycolipid metabolic process [GO:0006664]	16
GO:0006004	fucose metabolic process [GO:0006004]	16
GO:0001935	endothelial cell proliferation [GO:0001935]	16
GO:0035116	embryonic hindlimb morphogenesis [GO:0035116]	16
GO:0006488	dolichol-linked oligosaccharide biosynthetic process [GO:0006488]	16
GO:0030574	collagen catabolic process [GO:0030574]	16
GO:0044782	cilium organization [GO:0044782]	16
GO:0006325	chromatin organization [GO:0006325]	16
GO:0046513	ceramide biosynthetic process [GO:0046513]	16
GO:1904646	cellular response to amyloid-beta [GO:1904646]	16
GO:0048667	cell morphogenesis involved in neuron differentiation [GO:0048667]	16
GO:0006309	apoptotic DNA fragmentation [GO:0006309]	16
GO:0002504	antigen processing and presentation of peptide or polysaccharide antigen via MHC class II [GO:0002504]	16
GO:0003333	amino acid transmembrane transport [GO:0003333]	16
GO:0034333	adherens junction assembly [GO:0034333]	16
GO:0032237	activation of store-operated calcium channel activity [GO:0032237]	16
GO:0000186	activation of MAPKK activity [GO:0000186]	16
GO:0036265	RNA (guanine-N7)-methylation [GO:0036265]	16
GO:0000086	G2/M transition of mitotic cell cycle [GO:0000086]	16
GO:0006983	ER overload response [GO:0006983]	16
GO:0006261	DNA-dependent DNA replication [GO:0006261]	16
GO:0060412	ventricular septum morphogenesis [GO:0060412]	15
GO:0048010	vascular endothelial growth factor receptor signaling pathway [GO:0048010]	15
GO:0001682	tRNA 5'-leader removal [GO:0001682]	15
GO:0007130	synaptonemal complex assembly [GO:0007130]	15
GO:0006801	superoxide metabolic process [GO:0006801]	15
GO:0014706	striated muscle tissue development [GO:0014706]	15
GO:0046512	sphingosine biosynthetic process [GO:0046512]	15
GO:0042572	retinol metabolic process [GO:0042572]	15
GO:0034612	response to tumor necrosis factor [GO:0034612]	15
GO:0010224	response to UV-B [GO:0010224]	15
GO:0022904	respiratory electron transport chain [GO:0022904]	15
GO:0000712	resolution of meiotic recombination intermediates [GO:0000712]	15
GO:0090399	replicative senescence [GO:0090399]	15
GO:1901385	regulation of voltage-gated calcium channel activity [GO:1901385]	15
GO:0060307	regulation of ventricular cardiac muscle cell membrane repolarization [GO:0060307]	15
GO:0043254	regulation of protein complex assembly [GO:0043254]	15
GO:2000785	regulation of autophagosome assembly [GO:2000785]	15
GO:0046328	regulation of JNK cascade [GO:0046328]	15
GO:0043122	regulation of I-kappaB kinase/NF-kappaB signaling [GO:0043122]	15
GO:0060628	regulation of ER to Golgi vesicle-mediated transport [GO:0060628]	15
GO:0045577	regulation of B cell differentiation [GO:0045577]	15
GO:0043113	receptor clustering [GO:0043113]	15
GO:0070475	rRNA base methylation [GO:0070475]	15
GO:0009954	proximal/distal pattern formation [GO:0009954]	15
GO:0072657	protein localization to membrane [GO:0072657]	15
GO:0031848	protection from non-homologous end joining at telomere [GO:0031848]	15
GO:0051443	positive regulation of ubiquitin-protein transferase activity [GO:0051443]	15
GO:1901838	positive regulation of transcription of nuclear large rRNA transcript from RNA polymerase I promoter [GO:1901838]	15
GO:0045943	positive regulation of transcription from RNA polymerase I promoter [GO:0045943]	15
GO:0090129	positive regulation of synapse maturation [GO:0090129]	15
GO:2000379	positive regulation of reactive oxygen species metabolic process [GO:2000379]	15
GO:1900182	positive regulation of protein localization to nucleus [GO:1900182]	15
GO:0033690	positive regulation of osteoblast proliferation [GO:0033690]	15
GO:0043525	positive regulation of neuron apoptotic process [GO:0043525]	15
GO:0033601	positive regulation of mammary gland epithelial cell proliferation [GO:0033601]	15
GO:0010592	positive regulation of lamellipodium assembly [GO:0010592]	15
GO:2001275	positive regulation of glucose import in response to insulin stimulus [GO:2001275]	15
GO:0071158	positive regulation of cell cycle arrest [GO:0071158]	15
GO:0045582	positive regulation of T cell differentiation [GO:0045582]	15
GO:1900087	positive regulation of G1/S transition of mitotic cell cycle [GO:1900087]	15
GO:0006646	phosphatidylethanolamine biosynthetic process [GO:0006646]	15
GO:0030903	notochord development [GO:0030903]	15
GO:0045060	negative thymic T cell selection [GO:0045060]	15
GO:0045071	negative regulation of viral genome replication [GO:0045071]	15
GO:2000737	negative regulation of stem cell differentiation [GO:2000737]	15
GO:0009968	negative regulation of signal transduction [GO:0009968]	15
GO:0061099	negative regulation of protein tyrosine kinase activity [GO:0061099]	15
GO:0044387	negative regulation of protein kinase activity by regulation of protein phosphorylation [GO:0044387]	15
GO:1901799	negative regulation of proteasomal protein catabolic process [GO:1901799]	15
GO:1900194	negative regulation of oocyte maturation [GO:1900194]	15
GO:0051447	negative regulation of meiotic cell cycle [GO:0051447]	15
GO:0045596	negative regulation of cell differentiation [GO:0045596]	15
GO:0030517	negative regulation of axon extension [GO:0030517]	15
GO:0010507	negative regulation of autophagy [GO:0010507]	15
GO:0043518	negative regulation of DNA damage response, signal transduction by p53 class mediator [GO:0043518]	15
GO:0043392	negative regulation of DNA binding [GO:0043392]	15
GO:0042692	muscle cell differentiation [GO:0042692]	15
GO:0000002	mitochondrial genome maintenance [GO:0000002]	15
GO:0051560	mitochondrial calcium ion homeostasis [GO:0051560]	15
GO:0030901	midbrain development [GO:0030901]	15
GO:0032438	melanosome organization [GO:0032438]	15
GO:0045141	meiotic telomere clustering [GO:0045141]	15
GO:0045199	maintenance of epithelial cell apical/basal polarity [GO:0045199]	15
GO:0051661	maintenance of centrosome location [GO:0051661]	15
GO:0042157	lipoprotein metabolic process [GO:0042157]	15
GO:0046879	hormone secretion [GO:0046879]	15
GO:0034375	high-density lipoprotein particle remodeling [GO:0034375]	15
GO:0006689	ganglioside catabolic process [GO:0006689]	15
GO:0009566	fertilization [GO:0009566]	15
GO:0033539	fatty acid beta-oxidation using acyl-CoA dehydrogenase [GO:0033539]	15
GO:0043542	endothelial cell migration [GO:0043542]	15
GO:0009790	embryo development [GO:0009790]	15
GO:0097028	dendritic cell differentiation [GO:0097028]	15
GO:0001816	cytokine production [GO:0001816]	15
GO:0021540	corpus callosum morphogenesis [GO:0021540]	15
GO:0060718	chorionic trophoblast cell differentiation [GO:0060718]	15
GO:0021587	cerebellum morphogenesis [GO:0021587]	15
GO:0071407	cellular response to organic cyclic compound [GO:0071407]	15
GO:0044255	cellular lipid metabolic process [GO:0044255]	15
GO:0031589	cell-substrate adhesion [GO:0031589]	15
GO:0048593	camera-type eye morphogenesis [GO:0048593]	15
GO:0006556	S-adenosylmethionine biosynthetic process [GO:0006556]	15
GO:0035385	Roundabout signaling pathway [GO:0035385]	15
GO:0043046	DNA methylation involved in gamete generation [GO:0043046]	15
GO:0051103	DNA ligation involved in DNA repair [GO:0051103]	15
GO:0042773	ATP synthesis coupled electron transport [GO:0042773]	15
GO:0006458	'de novo' protein folding [GO:0006458]	15
GO:0002224	toll-like receptor signaling pathway [GO:0002224]	14
GO:0034154	toll-like receptor 7 signaling pathway [GO:0034154]	14
GO:0034142	toll-like receptor 4 signaling pathway [GO:0034142]	14
GO:0030878	thyroid gland development [GO:0030878]	14
GO:0031119	tRNA pseudouridine synthesis [GO:0031119]	14
GO:0048488	synaptic vesicle endocytosis [GO:0048488]	14
GO:0007288	sperm axoneme assembly [GO:0007288]	14
GO:0042255	ribosome assembly [GO:0042255]	14
GO:0030970	retrograde protein transport, ER to cytosol [GO:0030970]	14
GO:0042542	response to hydrogen peroxide [GO:0042542]	14
GO:0043627	response to estrogen [GO:0043627]	14
GO:0001836	release of cytochrome c from mitochondria [GO:0001836]	14
GO:0002026	regulation of the force of heart contraction [GO:0002026]	14
GO:0048660	regulation of smooth muscle cell proliferation [GO:0048660]	14
GO:0051900	regulation of mitochondrial depolarization [GO:0051900]	14
GO:0061178	regulation of insulin secretion involved in cellular response to glucose stimulus [GO:0061178]	14
GO:0040008	regulation of growth [GO:0040008]	14
GO:0050678	regulation of epithelial cell proliferation [GO:0050678]	14
GO:0060296	regulation of cilium beat frequency involved in ciliary motility [GO:0060296]	14
GO:0043457	regulation of cellular respiration [GO:0043457]	14
GO:0006782	protoporphyrinogen IX biosynthetic process [GO:0006782]	14
GO:0061462	protein localization to lysosome [GO:0061462]	14
GO:0061512	protein localization to cilium [GO:0061512]	14
GO:0034421	post-translational protein acetylation [GO:0034421]	14
GO:0048661	positive regulation of smooth muscle cell proliferation [GO:0048661]	14
GO:2001022	positive regulation of response to DNA damage stimulus [GO:2001022]	14
GO:1904778	positive regulation of protein localization to cell cortex [GO:1904778]	14
GO:0035307	positive regulation of protein dephosphorylation [GO:0035307]	14
GO:0051901	positive regulation of mitochondrial depolarization [GO:0051901]	14
GO:0031116	positive regulation of microtubule polymerization [GO:0031116]	14
GO:0045651	positive regulation of macrophage differentiation [GO:0045651]	14
GO:2000394	positive regulation of lamellipodium morphogenesis [GO:2000394]	14
GO:0045830	positive regulation of isotype switching [GO:0045830]	14
GO:0035549	positive regulation of interferon-beta secretion [GO:0035549]	14
GO:1903543	positive regulation of exosomal secretion [GO:1903543]	14
GO:0050679	positive regulation of epithelial cell proliferation [GO:0050679]	14
GO:0050715	positive regulation of cytokine secretion [GO:0050715]	14
GO:0050921	positive regulation of chemotaxis [GO:0050921]	14
GO:0001954	positive regulation of cell-matrix adhesion [GO:0001954]	14
GO:0010942	positive regulation of cell death [GO:0010942]	14
GO:0048711	positive regulation of astrocyte differentiation [GO:0048711]	14
GO:0043388	positive regulation of DNA binding [GO:0043388]	14
GO:0032793	positive regulation of CREB transcription factor activity [GO:0032793]	14
GO:0050861	positive regulation of B cell receptor signaling pathway [GO:0050861]	14
GO:0051694	pointed-end actin filament capping [GO:0051694]	14
GO:0001845	phagolysosome assembly [GO:0001845]	14
GO:0030316	osteoclast differentiation [GO:0030316]	14
GO:0061351	neural precursor cell proliferation [GO:0061351]	14
GO:0001755	neural crest cell migration [GO:0001755]	14
GO:0045671	negative regulation of osteoclast differentiation [GO:0045671]	14
GO:2000623	negative regulation of nuclear-transcribed mRNA catabolic process, nonsense-mediated decay [GO:2000623]	14
GO:0010977	negative regulation of neuron projection development [GO:0010977]	14
GO:1902230	negative regulation of intrinsic apoptotic signaling pathway in response to DNA damage [GO:1902230]	14
GO:0046676	negative regulation of insulin secretion [GO:0046676]	14
GO:2000323	negative regulation of glucocorticoid receptor signaling pathway [GO:2000323]	14
GO:0042754	negative regulation of circadian rhythm [GO:0042754]	14
GO:0010972	negative regulation of G2/M transition of mitotic cell cycle [GO:0010972]	14
GO:0097345	mitochondrial outer membrane permeabilization [GO:0097345]	14
GO:0000395	mRNA 5'-splice site recognition [GO:0000395]	14
GO:0030520	intracellular estrogen receptor signaling pathway [GO:0030520]	14
GO:0048312	intracellular distribution of mitochondria [GO:0048312]	14
GO:0060384	innervation [GO:0060384]	14
GO:0042744	hydrogen peroxide catabolic process [GO:0042744]	14
GO:0016570	histone modification [GO:0016570]	14
GO:0060347	heart trabecula formation [GO:0060347]	14
GO:0007625	grooming behavior [GO:0007625]	14
GO:0006650	glycerophospholipid metabolic process [GO:0006650]	14
GO:0006536	glutamate metabolic process [GO:0006536]	14
GO:0006012	galactose metabolic process [GO:0006012]	14
GO:0048041	focal adhesion assembly [GO:0048041]	14
GO:0010761	fibroblast migration [GO:0010761]	14
GO:0008611	ether lipid biosynthetic process [GO:0008611]	14
GO:0007163	establishment or maintenance of cell polarity [GO:0007163]	14
GO:0034101	erythrocyte homeostasis [GO:0034101]	14
GO:0034058	endosomal vesicle fusion [GO:0034058]	14
GO:0007016	cytoskeletal anchoring at plasma membrane [GO:0007016]	14
GO:0060976	coronary vasculature development [GO:0060976]	14
GO:0009235	cobalamin metabolic process [GO:0009235]	14
GO:0000469	cleavage involved in rRNA processing [GO:0000469]	14
GO:0071447	cellular response to hydroperoxide [GO:0071447]	14
GO:0071361	cellular response to ethanol [GO:0071361]	14
GO:0071359	cellular response to dsRNA [GO:0071359]	14
GO:0007044	cell-substrate junction assembly [GO:0007044]	14
GO:0007043	cell-cell junction assembly [GO:0007043]	14
GO:0045453	bone resorption [GO:0045453]	14
GO:0061564	axon development [GO:0061564]	14
GO:0035904	aorta development [GO:0035904]	14
GO:0048490	anterograde synaptic vesicle transport [GO:0048490]	14
GO:0030042	actin filament depolymerization [GO:0030042]	14
GO:0006048	UDP-N-acetylglucosamine biosynthetic process [GO:0006048]	14
GO:0035493	SNARE complex assembly [GO:0035493]	14
GO:0043137	DNA replication, removal of RNA primer [GO:0043137]	14
GO:0000729	DNA double-strand break processing [GO:0000729]	14
GO:0006307	DNA dealkylation involved in DNA repair [GO:0006307]	14
GO:0006308	DNA catabolic process [GO:0006308]	14
GO:0000038	very long-chain fatty acid metabolic process [GO:0000038]	13
GO:0007021	tubulin complex assembly [GO:0007021]	13
GO:0019433	triglyceride catabolic process [GO:0019433]	13
GO:0019432	triglyceride biosynthetic process [GO:0019432]	13
GO:0005991	trehalose metabolic process [GO:0005991]	13
GO:0034134	toll-like receptor 2 signaling pathway [GO:0034134]	13
GO:0090656	t-circle formation [GO:0090656]	13
GO:0097435	supramolecular fiber organization [GO:0097435]	13
GO:0000244	spliceosomal tri-snRNP complex assembly [GO:0000244]	13
GO:0000012	single strand break repair [GO:0000012]	13
GO:0007172	signal complex assembly [GO:0007172]	13
GO:0035634	response to stilbenoid [GO:0035634]	13
GO:0098780	response to mitochondrial depolarisation [GO:0098780]	13
GO:0002931	response to ischemia [GO:0002931]	13
GO:0070555	response to interleukin-1 [GO:0070555]	13
GO:0009725	response to hormone [GO:0009725]	13
GO:0050807	regulation of synapse organization [GO:0050807]	13
GO:0043393	regulation of protein binding [GO:0043393]	13
GO:0032434	regulation of proteasomal ubiquitin-dependent protein catabolic process [GO:0032434]	13
GO:0090330	regulation of platelet aggregation [GO:0090330]	13
GO:0014041	regulation of neuron maturation [GO:0014041]	13
GO:0090234	regulation of kinetochore assembly [GO:0090234]	13
GO:0033146	regulation of intracellular estrogen receptor signaling pathway [GO:0033146]	13
GO:0042304	regulation of fatty acid biosynthetic process [GO:0042304]	13
GO:0071922	regulation of cohesin loading [GO:0071922]	13
GO:0008361	regulation of cell size [GO:0008361]	13
GO:0010510	regulation of acetyl-CoA biosynthetic process from pyruvate [GO:0010510]	13
GO:0010389	regulation of G2/M transition of mitotic cell cycle [GO:0010389]	13
GO:0018298	protein-chromophore linkage [GO:0018298]	13
GO:0051604	protein maturation [GO:0051604]	13
GO:0071168	protein localization to chromatin [GO:0071168]	13
GO:0031053	primary miRNA processing [GO:0031053]	13
GO:0007023	post-chaperonin tubulin folding pathway [GO:0007023]	13
GO:1904469	positive regulation of tumor necrosis factor secretion [GO:1904469]	13
GO:0010890	positive regulation of sequestering of triglyceride [GO:0010890]	13
GO:0060760	positive regulation of response to cytokine stimulus [GO:0060760]	13
GO:0046827	positive regulation of protein export from nucleus [GO:0046827]	13
GO:0045840	positive regulation of mitotic nuclear division [GO:0045840]	13
GO:0010918	positive regulation of mitochondrial membrane potential [GO:0010918]	13
GO:2000778	positive regulation of interleukin-6 secretion [GO:2000778]	13
GO:0050718	positive regulation of interleukin-1 beta secretion [GO:0050718]	13
GO:0035774	positive regulation of insulin secretion involved in cellular response to glucose stimulus [GO:0035774]	13
GO:2000637	positive regulation of gene silencing by miRNA [GO:2000637]	13
GO:1900119	positive regulation of execution phase of apoptosis [GO:1900119]	13
GO:0010825	positive regulation of centrosome duplication [GO:0010825]	13
GO:1903364	positive regulation of cellular protein catabolic process [GO:1903364]	13
GO:0043085	positive regulation of catalytic activity [GO:0043085]	13
GO:0050850	positive regulation of calcium-mediated signaling [GO:0050850]	13
GO:2000251	positive regulation of actin cytoskeleton reorganization [GO:2000251]	13
GO:2000096	positive regulation of Wnt signaling pathway, planar cell polarity pathway [GO:2000096]	13
GO:0050870	positive regulation of T cell activation [GO:0050870]	13
GO:1900246	positive regulation of RIG-I signaling pathway [GO:1900246]	13
GO:1901224	positive regulation of NIK/NF-kappaB signaling [GO:1901224]	13
GO:0045579	positive regulation of B cell differentiation [GO:0045579]	13
GO:2000601	positive regulation of Arp2/3 complex-mediated actin nucleation [GO:2000601]	13
GO:0006595	polyamine metabolic process [GO:0006595]	13
GO:0016973	poly(A)+ mRNA export from nucleus [GO:0016973]	13
GO:0071800	podosome assembly [GO:0071800]	13
GO:0060389	pathway-restricted SMAD protein phosphorylation [GO:0060389]	13
GO:0008228	opsonization [GO:0008228]	13
GO:0048709	oligodendrocyte differentiation [GO:0048709]	13
GO:0014003	oligodendrocyte development [GO:0014003]	13
GO:0021772	olfactory bulb development [GO:0021772]	13
GO:0006807	nitrogen compound metabolic process [GO:0006807]	13
GO:0007405	neuroblast proliferation [GO:0007405]	13
GO:0014032	neural crest cell development [GO:0014032]	13
GO:0030948	negative regulation of vascular endothelial growth factor receptor signaling pathway [GO:0030948]	13
GO:1900181	negative regulation of protein localization to nucleus [GO:1900181]	13
GO:0033137	negative regulation of peptidyl-serine phosphorylation [GO:0033137]	13
GO:1902083	negative regulation of peptidyl-cysteine S-nitrosylation [GO:1902083]	13
GO:0090188	negative regulation of pancreatic juice secretion [GO:0090188]	13
GO:1903204	negative regulation of oxidative stress-induced neuron death [GO:1903204]	13
GO:0045668	negative regulation of osteoblast differentiation [GO:0045668]	13
GO:0030279	negative regulation of ossification [GO:0030279]	13
GO:1902254	negative regulation of intrinsic apoptotic signaling pathway by p53 class mediator [GO:1902254]	13
GO:0032688	negative regulation of interferon-beta production [GO:0032688]	13
GO:2000352	negative regulation of endothelial cell apoptotic process [GO:2000352]	13
GO:0032471	negative regulation of endoplasmic reticulum calcium ion concentration [GO:0032471]	13
GO:0001953	negative regulation of cell-matrix adhesion [GO:0001953]	13
GO:0010614	negative regulation of cardiac muscle hypertrophy [GO:0010614]	13
GO:0038108	negative regulation of appetite by leptin-mediated signaling pathway [GO:0038108]	13
GO:0007520	myoblast fusion [GO:0007520]	13
GO:0007517	muscle organ development [GO:0007517]	13
GO:0000423	mitophagy [GO:0000423]	13
GO:0070125	mitochondrial translational elongation [GO:0070125]	13
GO:0030001	metal ion transport [GO:0030001]	13
GO:0001707	mesoderm formation [GO:0001707]	13
GO:0042256	mature ribosome assembly [GO:0042256]	13
GO:0007141	male meiosis I [GO:0007141]	13
GO:0006430	lysyl-tRNA aminoacylation [GO:0006430]	13
GO:0019370	leukotriene biosynthetic process [GO:0019370]	13
GO:0050901	leukocyte tethering or rolling [GO:0050901]	13
GO:0032609	interferon-gamma production [GO:0032609]	13
GO:0032958	inositol phosphate biosynthetic process [GO:0032958]	13
GO:0001701	in utero embryonic development [GO:0001701]	13
GO:0033523	histone H2B ubiquitination [GO:0033523]	13
GO:0042167	heme catabolic process [GO:0042167]	13
GO:0055089	fatty acid homeostasis [GO:0055089]	13
GO:0030497	fatty acid elongation [GO:0030497]	13
GO:0043928	exonucleolytic nuclear-transcribed mRNA catabolic process involved in deadenylation-dependent decay [GO:0043928]	13
GO:0051601	exocyst localization [GO:0051601]	13
GO:0008544	epidermis development [GO:0008544]	13
GO:0030326	embryonic limb morphogenesis [GO:0030326]	13
GO:0048589	developmental growth [GO:0048589]	13
GO:0032963	collagen metabolic process [GO:0032963]	13
GO:0090103	cochlea morphogenesis [GO:0090103]	13
GO:0045216	cell-cell junction organization [GO:0045216]	13
GO:0045165	cell fate commitment [GO:0045165]	13
GO:0033627	cell adhesion mediated by integrin [GO:0033627]	13
GO:0014898	cardiac muscle hypertrophy in response to stress [GO:0014898]	13
GO:0048739	cardiac muscle fiber development [GO:0048739]	13
GO:0008643	carbohydrate transport [GO:0008643]	13
GO:0055074	calcium ion homeostasis [GO:0055074]	13
GO:0016255	attachment of GPI anchor to protein [GO:0016255]	13
GO:0050435	amyloid-beta metabolic process [GO:0050435]	13
GO:0006419	alanyl-tRNA aminoacylation [GO:0006419]	13
GO:0007189	adenylate cyclase-activating G-protein coupled receptor signaling pathway [GO:0007189]	13
GO:0009650	UV protection [GO:0009650]	13
GO:0033153	T cell receptor V(D)J recombination [GO:0033153]	13
GO:0032933	SREBP signaling pathway [GO:0032933]	13
GO:0038061	NIK/NF-kappaB signaling [GO:0038061]	13
GO:0006975	DNA damage induced protein phosphorylation [GO:0006975]	13
GO:0034080	CENP-A containing nucleosome assembly [GO:0034080]	13
GO:0043374	CD8-positive, alpha-beta T cell differentiation [GO:0043374]	13
GO:0006501	C-terminal protein lipidation [GO:0006501]	13
GO:0006370	7-methylguanosine mRNA capping [GO:0006370]	13
GO:0070935	3'-UTR-mediated mRNA stabilization [GO:0070935]	13
GO:0061158	3'-UTR-mediated mRNA destabilization [GO:0061158]	13
GO:0006207	'de novo' pyrimidine nucleobase biosynthetic process [GO:0006207]	13
GO:0055069	zinc ion homeostasis [GO:0055069]	12
GO:0047496	vesicle transport along microtubule [GO:0047496]	12
GO:0061038	uterus morphogenesis [GO:0061038]	12
GO:0035148	tube formation [GO:0035148]	12
GO:0070328	triglyceride homeostasis [GO:0070328]	12
GO:0034162	toll-like receptor 9 signaling pathway [GO:0034162]	12
GO:0022028	tangential migration from the subventricular zone to the olfactory bulb [GO:0022028]	12
GO:0031577	spindle checkpoint [GO:0031577]	12
GO:0006597	spermine biosynthetic process [GO:0006597]	12
GO:0061053	somite development [GO:0061053]	12
GO:0032185	septin cytoskeleton organization [GO:0032185]	12
GO:0014850	response to muscle activity [GO:0014850]	12
GO:0010332	response to gamma radiation [GO:0010332]	12
GO:0045730	respiratory burst [GO:0045730]	12
GO:0003014	renal system process [GO:0003014]	12
GO:0090043	regulation of tubulin deacetylation [GO:0090043]	12
GO:2000300	regulation of synaptic vesicle exocytosis [GO:2000300]	12
GO:0051966	regulation of synaptic transmission, glutamatergic [GO:0051966]	12
GO:0090169	regulation of spindle assembly [GO:0090169]	12
GO:0023051	regulation of signaling [GO:0023051]	12
GO:0045859	regulation of protein kinase activity [GO:0045859]	12
GO:0051896	regulation of protein kinase B signaling [GO:0051896]	12
GO:0040020	regulation of meiotic nuclear division [GO:0040020]	12
GO:0050796	regulation of insulin secretion [GO:0050796]	12
GO:0050776	regulation of immune response [GO:0050776]	12
GO:0006111	regulation of gluconeogenesis [GO:0006111]	12
GO:0040029	regulation of gene expression, epigenetic [GO:0040029]	12
GO:0051893	regulation of focal adhesion assembly [GO:0051893]	12
GO:1903140	regulation of establishment of endothelial barrier [GO:1903140]	12
GO:0061001	regulation of dendritic spine morphogenesis [GO:0061001]	12
GO:0050707	regulation of cytokine secretion [GO:0050707]	12
GO:2000188	regulation of cholesterol homeostasis [GO:2000188]	12
GO:0017158	regulation of calcium ion-dependent exocytosis [GO:0017158]	12
GO:0030516	regulation of axon extension [GO:0030516]	12
GO:0032006	regulation of TOR signaling [GO:0032006]	12
GO:0006144	purine nucleobase metabolic process [GO:0006144]	12
GO:0030091	protein repair [GO:0030091]	12
GO:0006479	protein methylation [GO:0006479]	12
GO:0097039	protein linear polyubiquitination [GO:0097039]	12
GO:1990108	protein linear deubiquitination [GO:1990108]	12
GO:0030150	protein import into mitochondrial matrix [GO:0030150]	12
GO:0035269	protein O-linked mannosylation [GO:0035269]	12
GO:0018242	protein O-linked glycosylation via serine [GO:0018242]	12
GO:0030422	production of siRNA involved in RNA interference [GO:0030422]	12
GO:0006267	pre-replicative complex assembly involved in nuclear cell cycle DNA replication [GO:0006267]	12
GO:0045059	positive thymic T cell selection [GO:0045059]	12
GO:0031340	positive regulation of vesicle fusion [GO:0031340]	12
GO:0045945	positive regulation of transcription from RNA polymerase III promoter [GO:0045945]	12
GO:1904431	positive regulation of t-circle formation [GO:1904431]	12
GO:0031915	positive regulation of synaptic plasticity [GO:0031915]	12
GO:0051281	positive regulation of release of sequestered calcium ion into cytosol [GO:0051281]	12
GO:1901800	positive regulation of proteasomal protein catabolic process [GO:1901800]	12
GO:0010800	positive regulation of peptidyl-threonine phosphorylation [GO:0010800]	12
GO:0051000	positive regulation of nitric-oxide synthase activity [GO:0051000]	12
GO:0060907	positive regulation of macrophage cytokine production [GO:0060907]	12
GO:0010759	positive regulation of macrophage chemotaxis [GO:0010759]	12
GO:0032753	positive regulation of interleukin-4 production [GO:0032753]	12
GO:0051096	positive regulation of helicase activity [GO:0051096]	12
GO:0001819	positive regulation of cytokine production [GO:0001819]	12
GO:0010886	positive regulation of cholesterol storage [GO:0010886]	12
GO:0045597	positive regulation of cell differentiation [GO:0045597]	12
GO:0050862	positive regulation of T cell receptor signaling pathway [GO:0050862]	12
GO:1900264	positive regulation of DNA-directed DNA polymerase activity [GO:1900264]	12
GO:0048227	plasma membrane to endosome transport [GO:0048227]	12
GO:0006656	phosphatidylcholine biosynthetic process [GO:0006656]	12
GO:0006654	phosphatidic acid biosynthetic process [GO:0006654]	12
GO:0060037	pharyngeal system development [GO:0060037]	12
GO:0006518	peptide metabolic process [GO:0006518]	12
GO:0006098	pentose-phosphate shunt [GO:0006098]	12
GO:0006996	organelle organization [GO:0006996]	12
GO:0009142	nucleoside triphosphate biosynthetic process [GO:0009142]	12
GO:0090305	nucleic acid phosphodiester bond hydrolysis [GO:0090305]	12
GO:0034122	negative regulation of toll-like receptor signaling pathway [GO:0034122]	12
GO:2000650	negative regulation of sodium ion transmembrane transporter activity [GO:2000650]	12
GO:2000378	negative regulation of reactive oxygen species metabolic process [GO:2000378]	12
GO:0045861	negative regulation of proteolysis [GO:0045861]	12
GO:0032460	negative regulation of protein oligomerization [GO:0032460]	12
GO:0032463	negative regulation of protein homooligomerization [GO:0032463]	12
GO:0035509	negative regulation of myosin-light-chain-phosphatase activity [GO:0035509]	12
GO:0040015	negative regulation of multicellular organism growth [GO:0040015]	12
GO:0010917	negative regulation of mitochondrial membrane potential [GO:0010917]	12
GO:0033673	negative regulation of kinase activity [GO:0033673]	12
GO:1903206	negative regulation of hydrogen peroxide-induced cell death [GO:1903206]	12
GO:1902018	negative regulation of cilium assembly [GO:1902018]	12
GO:0010826	negative regulation of centrosome duplication [GO:0010826]	12
GO:0090051	negative regulation of cell migration involved in sprouting angiogenesis [GO:0090051]	12
GO:1903347	negative regulation of bicellular tight junction assembly [GO:1903347]	12
GO:0050860	negative regulation of T cell receptor signaling pathway [GO:0050860]	12
GO:0050859	negative regulation of B cell receptor signaling pathway [GO:0050859]	12
GO:0030239	myofibril assembly [GO:0030239]	12
GO:0043011	myeloid dendritic cell differentiation [GO:0043011]	12
GO:0035522	monoubiquitinated histone H2A deubiquitination [GO:0035522]	12
GO:0002548	monocyte chemotaxis [GO:0002548]	12
GO:0010586	miRNA metabolic process [GO:0010586]	12
GO:0001656	metanephros development [GO:0001656]	12
GO:0042490	mechanoreceptor differentiation [GO:0042490]	12
GO:0051457	maintenance of protein location in nucleus [GO:0051457]	12
GO:0043570	maintenance of DNA repeat elements [GO:0043570]	12
GO:0048286	lung alveolus development [GO:0048286]	12
GO:0060729	intestinal epithelial structure maintenance [GO:0060729]	12
GO:0070932	histone H3 deacetylation [GO:0070932]	12
GO:0097284	hepatocyte apoptotic process [GO:0097284]	12
GO:0005980	glycogen catabolic process [GO:0005980]	12
GO:0006662	glycerol ether metabolic process [GO:0006662]	12
GO:0002467	germinal center formation [GO:0002467]	12
GO:0001702	gastrulation with mouth forming second [GO:0001702]	12
GO:0006003	fructose 2,6-bisphosphate metabolic process [GO:0006003]	12
GO:0007631	feeding behavior [GO:0007631]	12
GO:0060613	fat pad development [GO:0060613]	12
GO:0070200	establishment of protein localization to telomere [GO:0070200]	12
GO:0001736	establishment of planar polarity [GO:0001736]	12
GO:0003351	epithelial cilium movement [GO:0003351]	12
GO:0034498	early endosome to Golgi transport [GO:0034498]	12
GO:0000727	double-strand break repair via break-induced replication [GO:0000727]	12
GO:0050832	defense response to fungus [GO:0050832]	12
GO:0031497	chromatin assembly [GO:0031497]	12
GO:0006821	chloride transport [GO:0006821]	12
GO:0010457	centriole-centriole cohesion [GO:0010457]	12
GO:0006882	cellular zinc ion homeostasis [GO:0006882]	12
GO:0071233	cellular response to leucine [GO:0071233]	12
GO:0072711	cellular response to hydroxyurea [GO:0072711]	12
GO:0070417	cellular response to cold [GO:0070417]	12
GO:0072757	cellular response to camptothecin [GO:0072757]	12
GO:0072358	cardiovascular system development [GO:0072358]	12
GO:0060385	axonogenesis involved in innervation [GO:0060385]	12
GO:0051315	attachment of mitotic spindle microtubules to kinetochore [GO:0051315]	12
GO:0008306	associative learning [GO:0008306]	12
GO:0035909	aorta morphogenesis [GO:0035909]	12
GO:0009948	anterior/posterior axis specification [GO:0009948]	12
GO:1990000	amyloid fibril formation [GO:1990000]	12
GO:0000915	actomyosin contractile ring assembly [GO:0000915]	12
GO:0097202	activation of cysteine-type endopeptidase activity [GO:0097202]	12
GO:0044571	[2Fe-2S] cluster assembly [GO:0044571]	12
GO:0044206	UMP salvage [GO:0044206]	12
GO:0090502	RNA phosphodiester bond hydrolysis, endonucleolytic [GO:0090502]	12
GO:0080111	DNA demethylation [GO:0080111]	12
GO:0071897	DNA biosynthetic process [GO:0071897]	12
GO:0044211	CTP salvage [GO:0044211]	12
GO:0042113	B cell activation [GO:0042113]	12
GO:0006172	ADP biosynthetic process [GO:0006172]	12
GO:0006805	xenobiotic metabolic process [GO:0006805]	11
GO:0003222	ventricular trabecula myocardium morphogenesis [GO:0003222]	11
GO:0042311	vasodilation [GO:0042311]	11
GO:0019226	transmission of nerve impulse [GO:0019226]	11
GO:0006390	transcription from mitochondrial promoter [GO:0006390]	11
GO:0009888	tissue development [GO:0009888]	11
GO:0010833	telomere maintenance via telomere lengthening [GO:0010833]	11
GO:0048485	sympathetic nervous system development [GO:0048485]	11
GO:0043129	surfactant homeostasis [GO:0043129]	11
GO:0043149	stress fiber assembly [GO:0043149]	11
GO:0006939	smooth muscle contraction [GO:0006939]	11
GO:0031529	ruffle organization [GO:0031529]	11
GO:0043691	reverse cholesterol transport [GO:0043691]	11
GO:0042574	retinal metabolic process [GO:0042574]	11
GO:0034340	response to type I interferon [GO:0034340]	11
GO:0042594	response to starvation [GO:0042594]	11
GO:0035994	response to muscle stretch [GO:0035994]	11
GO:0032495	response to muramyl dipeptide [GO:0032495]	11
GO:0009612	response to mechanical stimulus [GO:0009612]	11
GO:0072429	response to intra-S DNA damage checkpoint signaling [GO:0072429]	11
GO:0034405	response to fluid shear stress [GO:0034405]	11
GO:0010165	response to X-ray [GO:0010165]	11
GO:0033198	response to ATP [GO:0033198]	11
GO:2000736	regulation of stem cell differentiation [GO:2000736]	11
GO:0002028	regulation of sodium ion transport [GO:0002028]	11
GO:0008589	regulation of smoothened signaling pathway [GO:0008589]	11
GO:0031396	regulation of protein ubiquitination [GO:0031396]	11
GO:0051223	regulation of protein transport [GO:0051223]	11
GO:0070613	regulation of protein processing [GO:0070613]	11
GO:0045664	regulation of neuron differentiation [GO:0045664]	11
GO:0031641	regulation of myelination [GO:0031641]	11
GO:0010793	regulation of mRNA export from nucleus [GO:0010793]	11
GO:0035751	regulation of lysosomal lumen pH [GO:0035751]	11
GO:0051569	regulation of histone H3-K4 methylation [GO:0051569]	11
GO:0042634	regulation of hair cycle [GO:0042634]	11
GO:0007096	regulation of exit from mitosis [GO:0007096]	11
GO:0010717	regulation of epithelial to mesenchymal transition [GO:0010717]	11
GO:0051128	regulation of cellular component organization [GO:0051128]	11
GO:0097746	regulation of blood vessel diameter [GO:0097746]	11
GO:0030833	regulation of actin filament polymerization [GO:0030833]	11
GO:0030111	regulation of Wnt signaling pathway [GO:0030111]	11
GO:1903432	regulation of TORC1 signaling [GO:1903432]	11
GO:0006029	proteoglycan metabolic process [GO:0006029]	11
GO:0045047	protein targeting to ER [GO:0045047]	11
GO:1990166	protein localization to site of double-strand break [GO:1990166]	11
GO:0070973	protein localization to endoplasmic reticulum exit site [GO:0070973]	11
GO:0006497	protein lipidation [GO:0006497]	11
GO:0034975	protein folding in endoplasmic reticulum [GO:0034975]	11
GO:0051697	protein delipidation [GO:0051697]	11
GO:0090303	positive regulation of wound healing [GO:0090303]	11
GO:0050434	positive regulation of viral transcription [GO:0050434]	11
GO:1902188	positive regulation of viral release from host cell [GO:1902188]	11
GO:0048524	positive regulation of viral process [GO:0048524]	11
GO:0010898	positive regulation of triglyceride catabolic process [GO:0010898]	11
GO:0045948	positive regulation of translational initiation [GO:0045948]	11
GO:2000648	positive regulation of stem cell proliferation [GO:2000648]	11
GO:0045987	positive regulation of smooth muscle contraction [GO:0045987]	11
GO:0001921	positive regulation of receptor recycling [GO:0001921]	11
GO:2000060	positive regulation of protein ubiquitination involved in ubiquitin-dependent protein catabolic process [GO:2000060]	11
GO:0061098	positive regulation of protein tyrosine kinase activity [GO:0061098]	11
GO:1904751	positive regulation of protein localization to nucleolus [GO:1904751]	11
GO:0045639	positive regulation of myeloid cell differentiation [GO:0045639]	11
GO:0010744	positive regulation of macrophage derived foam cell differentiation [GO:0010744]	11
GO:0051006	positive regulation of lipoprotein lipase activity [GO:0051006]	11
GO:0033674	positive regulation of kinase activity [GO:0033674]	11
GO:1902231	positive regulation of intrinsic apoptotic signaling pathway in response to DNA damage [GO:1902231]	11
GO:0045359	positive regulation of interferon-beta biosynthetic process [GO:0045359]	11
GO:1902043	positive regulation of extrinsic apoptotic signaling pathway via death domain receptors [GO:1902043]	11
GO:0010595	positive regulation of endothelial cell migration [GO:0010595]	11
GO:1902751	positive regulation of cell cycle G2/M phase transition [GO:1902751]	11
GO:0060045	positive regulation of cardiac muscle cell proliferation [GO:0060045]	11
GO:0045780	positive regulation of bone resorption [GO:0045780]	11
GO:0030836	positive regulation of actin filament depolymerization [GO:0030836]	11
GO:0002726	positive regulation of T cell cytokine production [GO:0002726]	11
GO:0033120	positive regulation of RNA splicing [GO:0033120]	11
GO:0010971	positive regulation of G2/M transition of mitotic cell cycle [GO:0010971]	11
GO:0046470	phosphatidylcholine metabolic process [GO:0046470]	11
GO:0007031	peroxisome organization [GO:0007031]	11
GO:0035970	peptidyl-threonine dephosphorylation [GO:0035970]	11
GO:0018401	peptidyl-proline hydroxylation to 4-hydroxy-L-proline [GO:0018401]	11
GO:0018023	peptidyl-lysine trimethylation [GO:0018023]	11
GO:0009253	peptidoglycan catabolic process [GO:0009253]	11
GO:0019800	peptide cross-linking via chondroitin 4-sulfate glycosaminoglycan [GO:0019800]	11
GO:0006490	oligosaccharide-lipid intermediate biosynthetic process [GO:0006490]	11
GO:0009313	oligosaccharide catabolic process [GO:0009313]	11
GO:0017126	nucleologenesis [GO:0017126]	11
GO:0033260	nuclear DNA replication [GO:0033260]	11
GO:0002446	neutrophil mediated immunity [GO:0002446]	11
GO:0042135	neurotransmitter catabolic process [GO:0042135]	11
GO:0048665	neuron fate specification [GO:0048665]	11
GO:0070997	neuron death [GO:0070997]	11
GO:0001841	neural tube formation [GO:0001841]	11
GO:1900747	negative regulation of vascular endothelial growth factor signaling pathway [GO:1900747]	11
GO:0042532	negative regulation of tyrosine phosphorylation of STAT protein [GO:0042532]	11
GO:0060339	negative regulation of type I interferon-mediated signaling pathway [GO:0060339]	11
GO:0031333	negative regulation of protein complex assembly [GO:0031333]	11
GO:0010832	negative regulation of myotube differentiation [GO:0010832]	11
GO:0045930	negative regulation of mitotic cell cycle [GO:0045930]	11
GO:1900364	negative regulation of mRNA polyadenylation [GO:1900364]	11
GO:0007175	negative regulation of epidermal growth factor-activated receptor activity [GO:0007175]	11
GO:0050819	negative regulation of coagulation [GO:0050819]	11
GO:0022408	negative regulation of cell-cell adhesion [GO:0022408]	11
GO:0034316	negative regulation of Arp2/3 complex-mediated actin nucleation [GO:0034316]	11
GO:0051451	myoblast migration [GO:0051451]	11
GO:0044773	mitotic DNA damage checkpoint [GO:0044773]	11
GO:0042775	mitochondrial ATP synthesis coupled electron transport [GO:0042775]	11
GO:0030033	microvillus assembly [GO:0030033]	11
GO:0032259	methylation [GO:0032259]	11
GO:0009086	methionine biosynthetic process [GO:0009086]	11
GO:0048333	mesodermal cell differentiation [GO:0048333]	11
GO:0001766	membrane raft polarization [GO:0001766]	11
GO:0030318	melanocyte differentiation [GO:0030318]	11
GO:0045576	mast cell activation [GO:0045576]	11
GO:0030539	male genitalia development [GO:0030539]	11
GO:0006379	mRNA cleavage [GO:0006379]	11
GO:0048535	lymph node development [GO:0048535]	11
GO:0035641	locomotory exploration behavior [GO:0035641]	11
GO:0035720	intraciliary anterograde transport [GO:0035720]	11
GO:0045109	intermediate filament organization [GO:0045109]	11
GO:0016064	immunoglobulin mediated immune response [GO:0016064]	11
GO:0030214	hyaluronan catabolic process [GO:0030214]	11
GO:0010390	histone monoubiquitination [GO:0010390]	11
GO:0043984	histone H4-K16 acetylation [GO:0043984]	11
GO:0006783	heme biosynthetic process [GO:0006783]	11
GO:0070681	glutaminyl-tRNAGln biosynthesis via transamidation [GO:0070681]	11
GO:0015760	glucose-6-phosphate transport [GO:0015760]	11
GO:0042921	glucocorticoid receptor signaling pathway [GO:0042921]	11
GO:0007369	gastrulation [GO:0007369]	11
GO:0008625	extrinsic apoptotic signaling pathway via death domain receptors [GO:0008625]	11
GO:0003382	epithelial cell morphogenesis [GO:0003382]	11
GO:0007492	endoderm development [GO:0007492]	11
GO:0031076	embryonic camera-type eye development [GO:0031076]	11
GO:0036492	eiF2alpha phosphorylation in response to endoplasmic reticulum stress [GO:0036492]	11
GO:0050982	detection of mechanical stimulus [GO:0050982]	11
GO:0070940	dephosphorylation of RNA polymerase II C-terminal domain [GO:0070940]	11
GO:0060216	definitive hemopoiesis [GO:0060216]	11
GO:0019835	cytolysis [GO:0019835]	11
GO:0032964	collagen biosynthetic process [GO:0032964]	11
GO:0045162	clustering of voltage-gated sodium channels [GO:0045162]	11
GO:0003341	cilium movement [GO:0003341]	11
GO:0051304	chromosome separation [GO:0051304]	11
GO:0033344	cholesterol efflux [GO:0033344]	11
GO:0051131	chaperone-mediated protein complex assembly [GO:0051131]	11
GO:0021691	cerebellar Purkinje cell layer maturation [GO:0021691]	11
GO:0035924	cellular response to vascular endothelial growth factor stimulus [GO:0035924]	11
GO:0033554	cellular response to stress [GO:0033554]	11
GO:0071346	cellular response to interferon-gamma [GO:0071346]	11
GO:0071333	cellular response to glucose stimulus [GO:0071333]	11
GO:0044267	cellular protein metabolic process [GO:0044267]	11
GO:0030643	cellular phosphate ion homeostasis [GO:0030643]	11
GO:0001678	cellular glucose homeostasis [GO:0001678]	11
GO:0070836	caveola assembly [GO:0070836]	11
GO:0070830	bicellular tight junction assembly [GO:0070830]	11
GO:0006527	arginine catabolic process [GO:0006527]	11
GO:0034332	adherens junction organization [GO:0034332]	11
GO:0032486	Rap protein signal transduction [GO:0032486]	11
GO:0071034	CUT catabolic process [GO:0071034]	11
GO:0070934	CRD-mediated mRNA stabilization [GO:0070934]	11
GO:0016024	CDP-diacylglycerol biosynthetic process [GO:0016024]	11
GO:0001783	B cell apoptotic process [GO:0001783]	11
GO:0099132	ATP hydrolysis coupled cation transmembrane transport [GO:0099132]	11
GO:0006103	2-oxoglutarate metabolic process [GO:0006103]	11
GO:0006189	'de novo' IMP biosynthetic process [GO:0006189]	11
GO:0050882	voluntary musculoskeletal movement [GO:0050882]	10
GO:0046784	viral mRNA export from host cell nucleus [GO:0046784]	10
GO:0046755	viral budding [GO:0046755]	10
GO:0034372	very-low-density lipoprotein particle remodeling [GO:0034372]	10
GO:0006636	unsaturated fatty acid biosynthetic process [GO:0006636]	10
GO:0032640	tumor necrosis factor production [GO:0032640]	10
GO:0006391	transcription initiation from mitochondrial promoter [GO:0006391]	10
GO:0006435	threonyl-tRNA aminoacylation [GO:0006435]	10
GO:0007271	synaptic transmission, cholinergic [GO:0007271]	10
GO:0051146	striated muscle cell differentiation [GO:0051146]	10
GO:0002115	store-operated calcium entry [GO:0002115]	10
GO:0001964	startle response [GO:0001964]	10
GO:0016260	selenocysteine biosynthetic process [GO:0016260]	10
GO:0097178	ruffle assembly [GO:0097178]	10
GO:1901026	ripoptosome assembly involved in necroptotic process [GO:1901026]	10
GO:0000055	ribosomal large subunit export from nucleus [GO:0000055]	10
GO:0046548	retinal rod cell development [GO:0046548]	10
GO:0060042	retina morphogenesis in camera-type eye [GO:0060042]	10
GO:0055119	relaxation of cardiac muscle [GO:0055119]	10
GO:0019229	regulation of vasoconstriction [GO:0019229]	10
GO:1901668	regulation of superoxide dismutase activity [GO:1901668]	10
GO:0051279	regulation of release of sequestered calcium ion into cytosol [GO:0051279]	10
GO:0061635	regulation of protein complex stability [GO:0061635]	10
GO:0043666	regulation of phosphoprotein phosphatase activity [GO:0043666]	10
GO:0033135	regulation of peptidyl-serine phosphorylation [GO:0033135]	10
GO:0010830	regulation of myotube differentiation [GO:0010830]	10
GO:0070129	regulation of mitochondrial translation [GO:0070129]	10
GO:0010591	regulation of lamellipodium assembly [GO:0010591]	10
GO:0060334	regulation of interferon-gamma-mediated signaling pathway [GO:0060334]	10
GO:0060733	regulation of eIF2 alpha phosphorylation by amino acid starvation [GO:0060733]	10
GO:1903827	regulation of cellular protein localization [GO:1903827]	10
GO:0050880	regulation of blood vessel size [GO:0050880]	10
GO:0043535	regulation of blood vessel endothelial cell migration [GO:0043535]	10
GO:2000045	regulation of G1/S transition of mitotic cell cycle [GO:2000045]	10
GO:0033387	putrescine biosynthetic process from ornithine [GO:0033387]	10
GO:0006605	protein targeting [GO:0006605]	10
GO:0002175	protein localization to paranode region of axon [GO:0002175]	10
GO:0071205	protein localization to juxtaparanode region of axon [GO:0071205]	10
GO:1904491	protein localization to ciliary transition zone [GO:1904491]	10
GO:0035786	protein complex oligomerization [GO:0035786]	10
GO:0007039	protein catabolic process in the vacuole [GO:0007039]	10
GO:0012501	programmed cell death [GO:0012501]	10
GO:0036342	post-anal tail morphogenesis [GO:0036342]	10
GO:0045876	positive regulation of sister chromatid cohesion [GO:0045876]	10
GO:1902499	positive regulation of protein autoubiquitination [GO:1902499]	10
GO:0032308	positive regulation of prostaglandin secretion [GO:0032308]	10
GO:0032516	positive regulation of phosphoprotein phosphatase activity [GO:0032516]	10
GO:1901741	positive regulation of myoblast fusion [GO:1901741]	10
GO:1905050	positive regulation of metallopeptidase activity [GO:1905050]	10
GO:0048304	positive regulation of isotype switching to IgG isotypes [GO:0048304]	10
GO:2001046	positive regulation of integrin-mediated signaling pathway [GO:2001046]	10
GO:0051571	positive regulation of histone H3-K4 methylation [GO:0051571]	10
GO:1904851	positive regulation of establishment of protein localization to telomere [GO:1904851]	10
GO:1900006	positive regulation of dendrite development [GO:1900006]	10
GO:0045793	positive regulation of cell size [GO:0045793]	10
GO:0070886	positive regulation of calcineurin-NFAT signaling cascade [GO:0070886]	10
GO:0030194	positive regulation of blood coagulation [GO:0030194]	10
GO:0050772	positive regulation of axonogenesis [GO:0050772]	10
GO:0046638	positive regulation of alpha-beta T cell differentiation [GO:0046638]	10
GO:0060391	positive regulation of SMAD protein import into nucleus [GO:0060391]	10
GO:0046726	positive regulation by virus of viral protein levels in host cell [GO:0046726]	10
GO:0043923	positive regulation by host of viral transcription [GO:0043923]	10
GO:0055091	phospholipid homeostasis [GO:0055091]	10
GO:0046839	phospholipid dephosphorylation [GO:0046839]	10
GO:0034638	phosphatidylcholine catabolic process [GO:0034638]	10
GO:0006432	phenylalanyl-tRNA aminoacylation [GO:0006432]	10
GO:0017183	peptidyl-diphthamide biosynthetic process from peptidyl-histidine [GO:0017183]	10
GO:0003148	outflow tract septum morphogenesis [GO:0003148]	10
GO:0042476	odontogenesis [GO:0042476]	10
GO:0033683	nucleotide-excision repair, DNA incision [GO:0033683]	10
GO:0070431	nucleotide-binding oligomerization domain containing 2 signaling pathway [GO:0070431]	10
GO:0000288	nuclear-transcribed mRNA catabolic process, deadenylation-dependent decay [GO:0000288]	10
GO:0031081	nuclear pore distribution [GO:0031081]	10
GO:0051170	nuclear import [GO:0051170]	10
GO:0042551	neuron maturation [GO:0042551]	10
GO:0045879	negative regulation of smoothened signaling pathway [GO:0045879]	10
GO:2000059	negative regulation of protein ubiquitination involved in ubiquitin-dependent protein catabolic process [GO:2000059]	10
GO:0033140	negative regulation of peptidyl-serine phosphorylation of STAT protein [GO:0033140]	10
GO:1902176	negative regulation of oxidative stress-induced intrinsic apoptotic signaling pathway [GO:1902176]	10
GO:0045019	negative regulation of nitric oxide biosynthetic process [GO:0045019]	10
GO:0045662	negative regulation of myoblast differentiation [GO:0045662]	10
GO:0016242	negative regulation of macroautophagy [GO:0016242]	10
GO:0032715	negative regulation of interleukin-6 production [GO:0032715]	10
GO:0050777	negative regulation of immune response [GO:0050777]	10
GO:1900113	negative regulation of histone H3-K9 trimethylation [GO:1900113]	10
GO:0044130	negative regulation of growth of symbiont in host [GO:0044130]	10
GO:0045820	negative regulation of glycolytic process [GO:0045820]	10
GO:0045721	negative regulation of gluconeogenesis [GO:0045721]	10
GO:0040037	negative regulation of fibroblast growth factor receptor signaling pathway [GO:0040037]	10
GO:0010633	negative regulation of epithelial cell migration [GO:0010633]	10
GO:0042059	negative regulation of epidermal growth factor receptor signaling pathway [GO:0042059]	10
GO:1900016	negative regulation of cytokine production involved in inflammatory response [GO:1900016]	10
GO:1900060	negative regulation of ceramide biosynthetic process [GO:1900060]	10
GO:0045779	negative regulation of bone resorption [GO:0045779]	10
GO:0043537	negative regulation of blood vessel endothelial cell migration [GO:0043537]	10
GO:0042347	negative regulation of NF-kappaB import into nucleus [GO:0042347]	10
GO:0045347	negative regulation of MHC class II biosynthetic process [GO:0045347]	10
GO:0070266	necroptotic process [GO:0070266]	10
GO:0002277	myeloid dendritic cell activation involved in immune response [GO:0002277]	10
GO:0016331	morphogenesis of embryonic epithelium [GO:0016331]	10
GO:0051256	mitotic spindle midzone assembly [GO:0051256]	10
GO:0007084	mitotic nuclear envelope reassembly [GO:0007084]	10
GO:0051646	mitochondrion localization [GO:0051646]	10
GO:0000466	maturation of 5.8S rRNA from tricistronic rRNA transcript (SSU-rRNA, 5.8S rRNA, LSU-rRNA) [GO:0000466]	10
GO:0042789	mRNA transcription from RNA polymerase II promoter [GO:0042789]	10
GO:0060487	lung epithelial cell differentiation [GO:0060487]	10
GO:0044539	long-chain fatty acid import [GO:0044539]	10
GO:0051383	kinetochore organization [GO:0051383]	10
GO:0008631	intrinsic apoptotic signaling pathway in response to oxidative stress [GO:0008631]	10
GO:0065002	intracellular protein transmembrane transport [GO:0065002]	10
GO:0051415	interphase microtubule nucleation by interphase microtubule organizing center [GO:0051415]	10
GO:0032607	interferon-alpha production [GO:0032607]	10
GO:0051702	interaction with symbiont [GO:0051702]	10
GO:0033622	integrin activation [GO:0033622]	10
GO:1990001	inhibition of cysteine-type endopeptidase activity involved in apoptotic process [GO:1990001]	10
GO:0043982	histone H4-K8 acetylation [GO:0043982]	10
GO:0043981	histone H4-K5 acetylation [GO:0043981]	10
GO:0097676	histone H3-K36 dimethylation [GO:0097676]	10
GO:0070537	histone H2A K63-linked deubiquitination [GO:0070537]	10
GO:0006784	heme a biosynthetic process [GO:0006784]	10
GO:0030203	glycosaminoglycan metabolic process [GO:0030203]	10
GO:0046475	glycerophospholipid catabolic process [GO:0046475]	10
GO:0019255	glucose 1-phosphate metabolic process [GO:0019255]	10
GO:0007281	germ cell development [GO:0007281]	10
GO:0097112	gamma-aminobutyric acid receptor clustering [GO:0097112]	10
GO:0035640	exploration behavior [GO:0035640]	10
GO:0071169	establishment of protein localization to chromatin [GO:0071169]	10
GO:0001768	establishment of T cell polarity [GO:0001768]	10
GO:0097111	endoplasmic reticulum-Golgi intermediate compartment organization [GO:0097111]	10
GO:0003197	endocardial cushion development [GO:0003197]	10
GO:0003143	embryonic heart tube morphogenesis [GO:0003143]	10
GO:0048557	embryonic digestive tract morphogenesis [GO:0048557]	10
GO:0042471	ear morphogenesis [GO:0042471]	10
GO:0042737	drug catabolic process [GO:0042737]	10
GO:0001580	detection of chemical stimulus involved in sensory perception of bitter taste [GO:0001580]	10
GO:0042832	defense response to protozoan [GO:0042832]	10
GO:0050663	cytokine secretion [GO:0050663]	10
GO:1904888	cranial skeletal system development [GO:1904888]	10
GO:0015889	cobalamin transport [GO:0015889]	10
GO:0002063	chondrocyte development [GO:0002063]	10
GO:0021954	central nervous system neuron development [GO:0021954]	10
GO:0021955	central nervous system neuron axonogenesis [GO:0021955]	10
GO:0071223	cellular response to lipoteichoic acid [GO:0071223]	10
GO:1990253	cellular response to leucine starvation [GO:1990253]	10
GO:0031668	cellular response to extracellular stimulus [GO:0031668]	10
GO:1990786	cellular response to dsDNA [GO:1990786]	10
GO:0071345	cellular response to cytokine stimulus [GO:0071345]	10
GO:0071493	cellular response to UV-B [GO:0071493]	10
GO:0010961	cellular magnesium ion homeostasis [GO:0010961]	10
GO:0071477	cellular hypotonic salinity response [GO:0071477]	10
GO:0016998	cell wall macromolecule catabolic process [GO:0016998]	10
GO:0002042	cell migration involved in sprouting angiogenesis [GO:0002042]	10
GO:0001708	cell fate specification [GO:0001708]	10
GO:0009437	carnitine metabolic process [GO:0009437]	10
GO:0046835	carbohydrate phosphorylation [GO:0046835]	10
GO:0046849	bone remodeling [GO:0046849]	10
GO:0048539	bone marrow development [GO:0048539]	10
GO:0048148	behavioral response to cocaine [GO:0048148]	10
GO:0060413	atrial septum morphogenesis [GO:0060413]	10
GO:0014824	artery smooth muscle contraction [GO:0014824]	10
GO:0043297	apical junction assembly [GO:0043297]	10
GO:0061844	antimicrobial humoral immune response mediated by antimicrobial peptide [GO:0061844]	10
GO:0007193	adenylate cyclase-inhibiting G-protein coupled receptor signaling pathway [GO:0007193]	10
GO:0071880	adenylate cyclase-activating adrenergic receptor signaling pathway [GO:0071880]	10
GO:0002526	acute inflammatory response [GO:0002526]	10
GO:0032148	activation of protein kinase B activity [GO:0032148]	10
GO:0033327	Leydig cell differentiation [GO:0033327]	10
GO:0007254	JNK cascade [GO:0007254]	10
GO:0000076	DNA replication checkpoint [GO:0000076]	10
GO:0010792	DNA double-strand break processing involved in repair via single-strand annealing [GO:0010792]	10
GO:0042100	B cell proliferation [GO:0042100]	10
GO:0044208	'de novo' AMP biosynthetic process [GO:0044208]	10
GO:0071578	zinc II ion transmembrane import [GO:0071578]	9
GO:0010189	vitamin E biosynthetic process [GO:0010189]	9
GO:0039702	viral budding via host ESCRT complex [GO:0039702]	9
GO:0039694	viral RNA genome replication [GO:0039694]	9
GO:0001944	vasculature development [GO:0001944]	9
GO:0019089	transmission of virus [GO:0019089]	9
GO:0045056	transcytosis [GO:0045056]	9
GO:0042403	thyroid hormone metabolic process [GO:0042403]	9
GO:0006567	threonine catabolic process [GO:0006567]	9
GO:0030974	thiamine pyrophosphate transport [GO:0030974]	9
GO:0031627	telomeric loop formation [GO:0031627]	9
GO:1905323	telomerase holoenzyme complex assembly [GO:1905323]	9
GO:0071816	tail-anchored membrane protein insertion into ER membrane [GO:0071816]	9
GO:0002143	tRNA wobble position uridine thiolation [GO:0002143]	9
GO:0097722	sperm motility [GO:0097722]	9
GO:0001757	somite specification [GO:0001757]	9
GO:0042795	snRNA transcription from RNA polymerase II promoter [GO:0042795]	9
GO:0060831	smoothened signaling pathway involved in dorsal/ventral neural tube patterning [GO:0060831]	9
GO:0008090	retrograde axonal transport [GO:0008090]	9
GO:0009410	response to xenobiotic stimulus [GO:0009410]	9
GO:0034341	response to interferon-gamma [GO:0034341]	9
GO:0033194	response to hydroperoxide [GO:0033194]	9
GO:0051591	response to cAMP [GO:0051591]	9
GO:0070294	renal sodium ion absorption [GO:0070294]	9
GO:0019430	removal of superoxide radicals [GO:0019430]	9
GO:0090207	regulation of triglyceride metabolic process [GO:0090207]	9
GO:0043619	regulation of transcription from RNA polymerase II promoter in response to oxidative stress [GO:0043619]	9
GO:0032204	regulation of telomere maintenance [GO:0032204]	9
GO:2000036	regulation of stem cell population maintenance [GO:2000036]	9
GO:0006940	regulation of smooth muscle contraction [GO:0006940]	9
GO:0048172	regulation of short-term neuronal synaptic plasticity [GO:0048172]	9
GO:0043497	regulation of protein heterodimerization activity [GO:0043497]	9
GO:0050730	regulation of peptidyl-tyrosine phosphorylation [GO:0050730]	9
GO:0030278	regulation of ossification [GO:0030278]	9
GO:0031113	regulation of microtubule polymerization [GO:0031113]	9
GO:0045652	regulation of megakaryocyte differentiation [GO:0045652]	9
[truncated: 5,341 more rows]

## Sheet: Molecular Functions
GO Annotation
GO ID	GO Term (Molecular Functions)	Number of Transcripts
GO:0003676	nucleic acid binding [GO:0003676]	4619
GO:0005524	ATP binding [GO:0005524]	3806
GO:0046872	metal ion binding [GO:0046872]	3717
GO:0003723	RNA binding [GO:0003723]	2232
GO:0008270	zinc ion binding [GO:0008270]	2209
GO:0003700	transcription factor activity, sequence-specific DNA binding [GO:0003700]	1506
GO:0003677	DNA binding [GO:0003677]	1424
GO:0005509	calcium ion binding [GO:0005509]	1160
GO:0005525	GTP binding [GO:0005525]	925
GO:0003964	RNA-directed DNA polymerase activity [GO:0003964]	906
GO:0042802	identical protein binding [GO:0042802]	786
GO:0003924	GTPase activity [GO:0003924]	707
GO:0042803	protein homodimerization activity [GO:0042803]	641
GO:0004674	protein serine/threonine kinase activity [GO:0004674]	600
GO:0003735	structural constituent of ribosome [GO:0003735]	525
GO:0005096	GTPase activator activity [GO:0005096]	503
GO:0004672	protein kinase activity [GO:0004672]	478
GO:0003779	actin binding [GO:0003779]	415
GO:0005506	iron ion binding [GO:0005506]	412
GO:0043565	sequence-specific DNA binding [GO:0043565]	399
GO:0016874	ligase activity [GO:0016874]	398
GO:0000287	magnesium ion binding [GO:0000287]	389
GO:0046982	protein heterodimerization activity [GO:0046982]	381
GO:0031625	ubiquitin protein ligase binding [GO:0031625]	380
GO:0003682	chromatin binding [GO:0003682]	376
GO:0020037	heme binding [GO:0020037]	351
GO:0008017	microtubule binding [GO:0008017]	348
GO:0045296	cadherin binding [GO:0045296]	337
GO:0016301	kinase activity [GO:0016301]	336
GO:0019901	protein kinase binding [GO:0019901]	326
GO:0016491	oxidoreductase activity [GO:0016491]	314
GO:0000976	transcription regulatory region sequence-specific DNA binding [GO:0000976]	307
GO:0004222	metalloendopeptidase activity [GO:0004222]	302
GO:0051015	actin filament binding [GO:0051015]	298
GO:0004842	ubiquitin-protein transferase activity [GO:0004842]	290
GO:0016787	hydrolase activity [GO:0016787]	290
GO:0046983	protein dimerization activity [GO:0046983]	287
GO:0061630	ubiquitin protein ligase activity [GO:0061630]	286
GO:0004871	signal transducer activity [GO:0004871]	283
GO:0004725	protein tyrosine phosphatase activity [GO:0004725]	261
GO:0008168	methyltransferase activity [GO:0008168]	260
GO:0003824	catalytic activity [GO:0003824]	253
GO:0030246	carbohydrate binding [GO:0030246]	246
GO:0005198	structural molecule activity [GO:0005198]	229
GO:0005102	receptor binding [GO:0005102]	229
GO:0000978	RNA polymerase II core promoter proximal region sequence-specific DNA binding [GO:0000978]	216
GO:0008134	transcription factor binding [GO:0008134]	212
GO:0004252	serine-type endopeptidase activity [GO:0004252]	208
GO:0005089	Rho guanyl-nucleotide exchange factor activity [GO:0005089]	205
GO:0003743	translation initiation factor activity [GO:0003743]	202
GO:0019904	protein domain specific binding [GO:0019904]	201
GO:0035091	phosphatidylinositol binding [GO:0035091]	201
GO:0003713	transcription coactivator activity [GO:0003713]	182
GO:0016887	ATPase activity [GO:0016887]	182
GO:0051082	unfolded protein binding [GO:0051082]	180
GO:0004386	helicase activity [GO:0004386]	175
GO:0004843	thiol-dependent ubiquitin-specific protease activity [GO:0004843]	174
GO:0004930	G-protein coupled receptor activity [GO:0004930]	166
GO:0008022	protein C-terminus binding [GO:0008022]	164
GO:0050660	flavin adenine dinucleotide binding [GO:0050660]	163
GO:0003714	transcription corepressor activity [GO:0003714]	161
GO:0016705	oxidoreductase activity, acting on paired donors, with incorporation or reduction of molecular oxygen [GO:0016705]	161
GO:0019899	enzyme binding [GO:0019899]	159
GO:0030170	pyridoxal phosphate binding [GO:0030170]	158
GO:0005200	structural constituent of cytoskeleton [GO:0005200]	153
GO:0005085	guanyl-nucleotide exchange factor activity [GO:0005085]	152
GO:0000977	RNA polymerase II regulatory region sequence-specific DNA binding [GO:0000977]	145
GO:0005215	transporter activity [GO:0005215]	143
GO:0003777	microtubule motor activity [GO:0003777]	143
GO:0016740	transferase activity [GO:0016740]	138
GO:0032403	protein complex binding [GO:0032403]	137
GO:0001077	transcriptional activator activity, RNA polymerase II core promoter proximal region sequence-specific binding [GO:0001077]	131
GO:0017137	Rab GTPase binding [GO:0017137]	130
GO:0003697	single-stranded DNA binding [GO:0003697]	129
GO:0000049	tRNA binding [GO:0000049]	127
GO:0003729	mRNA binding [GO:0003729]	127
GO:0008201	heparin binding [GO:0008201]	127
GO:0003725	double-stranded RNA binding [GO:0003725]	126
GO:0005516	calmodulin binding [GO:0005516]	124
GO:0008565	protein transporter activity [GO:0008565]	123
GO:0003774	motor activity [GO:0003774]	123
GO:0042393	histone binding [GO:0042393]	123
GO:0004197	cysteine-type endopeptidase activity [GO:0004197]	123
GO:0051087	chaperone binding [GO:0051087]	120
GO:0000981	RNA polymerase II transcription factor activity, sequence-specific DNA binding [GO:0000981]	120
GO:0042826	histone deacetylase binding [GO:0042826]	119
GO:0000166	nucleotide binding [GO:0000166]	118
GO:0003684	damaged DNA binding [GO:0003684]	116
GO:0004872	receptor activity [GO:0004872]	115
GO:0043130	ubiquitin binding [GO:0043130]	108
GO:0004004	ATP-dependent RNA helicase activity [GO:0004004]	108
GO:0044212	transcription regulatory region DNA binding [GO:0044212]	107
GO:0005178	integrin binding [GO:0005178]	107
GO:0003823	antigen binding [GO:0003823]	106
GO:0002039	p53 binding [GO:0002039]	103
GO:0016757	transferase activity, transferring glycosyl groups [GO:0016757]	102
GO:0016746	transferase activity, transferring acyl groups [GO:0016746]	102
GO:0004715	non-membrane spanning protein tyrosine kinase activity [GO:0004715]	102
GO:0008083	growth factor activity [GO:0008083]	102
GO:0034987	immunoglobulin receptor binding [GO:0034987]	100
GO:0004867	serine-type endopeptidase inhibitor activity [GO:0004867]	99
GO:0008013	beta-catenin binding [GO:0008013]	97
GO:0036459	thiol-dependent ubiquitinyl hydrolase activity [GO:0036459]	96
GO:0003755	peptidyl-prolyl cis-trans isomerase activity [GO:0003755]	96
GO:0003746	translation elongation factor activity [GO:0003746]	95
GO:0004888	transmembrane signaling receptor activity [GO:0004888]	93
GO:0008138	protein tyrosine/serine/threonine phosphatase activity [GO:0008138]	92
GO:0008289	lipid binding [GO:0008289]	92
GO:0017124	SH3 domain binding [GO:0017124]	91
GO:0005484	SNAP receptor activity [GO:0005484]	90
GO:0051287	NAD binding [GO:0051287]	90
GO:0004383	guanylate cyclase activity [GO:0004383]	89
GO:0005201	extracellular matrix structural constituent [GO:0005201]	88
GO:0004497	monooxygenase activity [GO:0004497]	87
GO:0017112	Rab guanyl-nucleotide exchange factor activity [GO:0017112]	86
GO:0008146	sulfotransferase activity [GO:0008146]	84
GO:0003707	steroid hormone receptor activity [GO:0003707]	82
GO:0001078	transcriptional repressor activity, RNA polymerase II core promoter proximal region sequence-specific binding [GO:0001078]	81
GO:0002020	protease binding [GO:0002020]	81
GO:0042626	ATPase activity, coupled to transmembrane movement of substances [GO:0042626]	81
GO:0003730	mRNA 3'-UTR binding [GO:0003730]	80
GO:0001047	core promoter binding [GO:0001047]	80
GO:0047485	protein N-terminus binding [GO:0047485]	79
GO:0051539	4 iron, 4 sulfur cluster binding [GO:0051539]	79
GO:0016712	oxidoreductase activity, acting on paired donors, with incorporation or reduction of molecular oxygen, reduced flavin or flavoprotein as one donor, and incorporation of one atom of oxygen [GO:0016712]	78
GO:0019900	kinase binding [GO:0019900]	78
GO:0043022	ribosome binding [GO:0043022]	77
GO:0000149	SNARE binding [GO:0000149]	77
GO:0003950	NAD+ ADP-ribosyltransferase activity [GO:0003950]	77
GO:0003712	transcription cofactor activity [GO:0003712]	76
GO:0001104	RNA polymerase II transcription cofactor activity [GO:0001104]	76
GO:0008137	NADH dehydrogenase (ubiquinone) activity [GO:0008137]	75
GO:0009055	electron transfer activity [GO:0009055]	74
GO:0003690	double-stranded DNA binding [GO:0003690]	74
GO:0035064	methylated histone binding [GO:0035064]	73
GO:0019706	protein-cysteine S-palmitoyltransferase activity [GO:0019706]	71
GO:0005044	scavenger receptor activity [GO:0005044]	70
GO:0004402	histone acetyltransferase activity [GO:0004402]	70
GO:0032947	protein complex scaffold activity [GO:0032947]	69
GO:0005507	copper ion binding [GO:0005507]	69
GO:0003899	DNA-directed 5'-3' RNA polymerase activity [GO:0003899]	69
GO:0019905	syntaxin binding [GO:0019905]	68
GO:0004722	protein serine/threonine phosphatase activity [GO:0004722]	68
GO:0019888	protein phosphatase regulator activity [GO:0019888]	68
GO:0015078	hydrogen ion transmembrane transporter activity [GO:0015078]	68
GO:0008395	steroid hydroxylase activity [GO:0008395]	67
GO:0005125	cytokine activity [GO:0005125]	67
GO:0005544	calcium-dependent phospholipid binding [GO:0005544]	67
GO:0030145	manganese ion binding [GO:0030145]	66
GO:0004553	hydrolase activity, hydrolyzing O-glycosyl compounds [GO:0004553]	66
GO:0004519	endonuclease activity [GO:0004519]	66
GO:0008236	serine-type peptidase activity [GO:0008236]	64
GO:0019843	rRNA binding [GO:0019843]	64
GO:0043015	gamma-tubulin binding [GO:0043015]	64
GO:0030165	PDZ domain binding [GO:0030165]	64
GO:0051117	ATPase binding [GO:0051117]	62
GO:0001228	transcriptional activator activity, RNA polymerase II transcription regulatory region sequence-specific binding [GO:0001228]	60
GO:0004435	phosphatidylinositol phospholipase C activity [GO:0004435]	60
GO:0008237	metallopeptidase activity [GO:0008237]	60
GO:0008536	Ran GTPase binding [GO:0008536]	60
GO:0071949	FAD binding [GO:0071949]	60
GO:0030674	protein binding, bridging [GO:0030674]	59
GO:0016779	nucleotidyltransferase activity [GO:0016779]	59
GO:0031210	phosphatidylcholine binding [GO:0031210]	58
GO:0044325	ion channel binding [GO:0044325]	58
GO:0048306	calcium-dependent protein binding [GO:0048306]	58
GO:0048365	Rac GTPase binding [GO:0048365]	58
GO:0019903	protein phosphatase binding [GO:0019903]	57
GO:0003887	DNA-directed DNA polymerase activity [GO:0003887]	57
GO:0030374	ligand-dependent nuclear receptor transcription coactivator activity [GO:0030374]	56
GO:0050661	NADP binding [GO:0050661]	56
GO:0008092	cytoskeletal protein binding [GO:0008092]	55
GO:0005518	collagen binding [GO:0005518]	55
GO:0000980	RNA polymerase II distal enhancer sequence-specific DNA binding [GO:0000980]	55
GO:0004003	ATP-dependent DNA helicase activity [GO:0004003]	55
GO:0004298	threonine-type endopeptidase activity [GO:0004298]	54
GO:0008307	structural constituent of muscle [GO:0008307]	54
GO:0008233	peptidase activity [GO:0008233]	54
GO:0031418	L-ascorbic acid binding [GO:0031418]	54
GO:0004860	protein kinase inhibitor activity [GO:0004860]	53
GO:0070577	lysine-acetylated histone binding [GO:0070577]	53
GO:0018024	histone-lysine N-methyltransferase activity [GO:0018024]	53
GO:0030276	clathrin binding [GO:0030276]	53
GO:0015035	protein disulfide oxidoreductase activity [GO:0015035]	52
GO:0097718	disordered domain specific binding [GO:0097718]	52
GO:0008234	cysteine-type peptidase activity [GO:0008234]	52
GO:0003727	single-stranded RNA binding [GO:0003727]	51
GO:0019902	phosphatase binding [GO:0019902]	51
GO:0051537	2 iron, 2 sulfur cluster binding [GO:0051537]	51
GO:0005543	phospholipid binding [GO:0005543]	50
GO:0004364	glutathione transferase activity [GO:0004364]	50
GO:0004866	endopeptidase inhibitor activity [GO:0004866]	50
GO:0001046	core promoter sequence-specific DNA binding [GO:0001046]	50
GO:0031490	chromatin DNA binding [GO:0031490]	50
GO:0004709	MAP kinase kinase kinase activity [GO:0004709]	50
GO:0004707	MAP kinase activity [GO:0004707]	50
GO:0004012	phospholipid-translocating ATPase activity [GO:0004012]	49
GO:0005179	hormone activity [GO:0005179]	49
GO:0004198	calcium-dependent cysteine-type endopeptidase activity [GO:0004198]	49
GO:0008094	DNA-dependent ATPase activity [GO:0008094]	49
GO:0043621	protein self-association [GO:0043621]	48
GO:0004859	phospholipase inhibitor activity [GO:0004859]	48
GO:0005158	insulin receptor binding [GO:0005158]	48
GO:0031072	heat shock protein binding [GO:0031072]	48
GO:0003951	NAD+ kinase activity [GO:0003951]	47
GO:0031624	ubiquitin conjugating enzyme binding [GO:0031624]	46
GO:0000979	RNA polymerase II core promoter sequence-specific DNA binding [GO:0000979]	46
GO:0009982	pseudouridine synthase activity [GO:0009982]	45
GO:0005540	hyaluronic acid binding [GO:0005540]	45
GO:0052689	carboxylic ester hydrolase activity [GO:0052689]	45
GO:0042162	telomeric DNA binding [GO:0042162]	44
GO:0030971	receptor tyrosine kinase binding [GO:0030971]	44
GO:0004721	phosphoprotein phosphatase activity [GO:0004721]	44
GO:0016627	oxidoreductase activity, acting on the CH-CH group of donors [GO:0016627]	44
GO:0070006	metalloaminopeptidase activity [GO:0070006]	44
GO:0005520	insulin-like growth factor binding [GO:0005520]	44
GO:0016702	oxidoreductase activity, acting on single donors with incorporation of molecular oxygen, incorporation of two atoms of oxygen [GO:0016702]	42
GO:0051371	muscle alpha-actinin binding [GO:0051371]	42
GO:0004190	aspartic-type endopeptidase activity [GO:0004190]	42
GO:0022857	transmembrane transporter activity [GO:0022857]	41
GO:0005080	protein kinase C binding [GO:0005080]	41
GO:0005086	ARF guanyl-nucleotide exchange factor activity [GO:0005086]	41
GO:0048487	beta-tubulin binding [GO:0048487]	40
GO:0001085	RNA polymerase II transcription factor binding [GO:0001085]	40
GO:0070403	NAD+ binding [GO:0070403]	40
GO:0019003	GDP binding [GO:0019003]	40
GO:0008408	3'-5' exonuclease activity [GO:0008408]	40
GO:0017056	structural constituent of nuclear pore [GO:0017056]	39
GO:0004129	cytochrome-c oxidase activity [GO:0004129]	39
GO:0097493	structural molecule activity conferring elasticity [GO:0097493]	38
GO:0043021	ribonucleoprotein complex binding [GO:0043021]	38
GO:0004713	protein tyrosine kinase activity [GO:0004713]	38
GO:0051219	phosphoprotein binding [GO:0051219]	38
GO:0004623	phospholipase A2 activity [GO:0004623]	38
GO:0005328	neurotransmitter [GO:0005328]	38
GO:0050840	extracellular matrix binding [GO:0050840]	38
GO:0008253	5'-nucleotidase activity [GO:0008253]	38
GO:0005164	tumor necrosis factor receptor binding [GO:0005164]	37
GO:0015631	tubulin binding [GO:0015631]	37
GO:0001227	transcriptional repressor activity, RNA polymerase II transcription regulatory region sequence-specific binding [GO:0001227]	37
GO:0031593	polyubiquitin modification-dependent protein binding [GO:0031593]	37
GO:0005547	phosphatidylinositol-3,4,5-trisphosphate binding [GO:0005547]	37
GO:0042277	peptide binding [GO:0042277]	37
GO:0051536	iron-sulfur cluster binding [GO:0051536]	37
GO:0004177	aminopeptidase activity [GO:0004177]	37
GO:0042169	SH2 domain binding [GO:0042169]	37
GO:0034450	ubiquitin-ubiquitin ligase activity [GO:0034450]	36
GO:1990841	promoter-specific chromatin binding [GO:1990841]	36
GO:0032266	phosphatidylinositol-3-phosphate binding [GO:0032266]	36
GO:0004181	metallocarboxypeptidase activity [GO:0004181]	36
GO:0019894	kinesin binding [GO:0019894]	36
GO:0005452	inorganic anion exchanger activity [GO:0005452]	36
GO:0042800	histone methyltransferase activity (H3-K4 specific) [GO:0042800]	36
GO:0046332	SMAD binding [GO:0046332]	36
GO:0017049	GTP-Rho binding [GO:0017049]	36
GO:0097110	scaffold protein binding [GO:0097110]	35
GO:0005546	phosphatidylinositol-4,5-bisphosphate binding [GO:0005546]	35
GO:0019208	phosphatase regulator activity [GO:0019208]	35
GO:0046875	ephrin receptor binding [GO:0046875]	35
GO:0016538	cyclin-dependent protein serine/threonine kinase regulator activity [GO:0016538]	35
GO:0004683	calmodulin-dependent protein kinase activity [GO:0004683]	35
GO:0005388	calcium-transporting ATPase activity [GO:0005388]	35
GO:0046961	proton-transporting ATPase activity, rotational mechanism [GO:0046961]	34
GO:0004535	poly(A)-specific ribonuclease activity [GO:0004535]	34
GO:0016788	hydrolase activity, acting on ester bonds [GO:0016788]	34
GO:0032041	NAD-dependent histone deacetylase activity (H3-K14 specific) [GO:0032041]	34
GO:0030507	spectrin binding [GO:0030507]	33
GO:0003756	protein disulfide isomerase activity [GO:0003756]	33
GO:0080025	phosphatidylinositol-3,5-bisphosphate binding [GO:0080025]	33
GO:0016829	lyase activity [GO:0016829]	33
GO:0017147	Wnt-protein binding [GO:0017147]	33
GO:0005070	SH3/SH2 adaptor activity [GO:0005070]	33
GO:0001103	RNA polymerase II repressing transcription factor binding [GO:0001103]	33
GO:0070530	K63-linked polyubiquitin modification-dependent protein binding [GO:0070530]	33
GO:0016303	1-phosphatidylinositol-3-kinase activity [GO:0016303]	33
GO:0004550	nucleoside diphosphate kinase activity [GO:0004550]	32
GO:0030234	enzyme regulator activity [GO:0030234]	32
GO:0051959	dynein light intermediate chain binding [GO:0051959]	32
GO:0015485	cholesterol binding [GO:0015485]	32
GO:0005254	chloride channel activity [GO:0005254]	32
GO:0017048	Rho GTPase binding [GO:0017048]	32
GO:0001664	G-protein coupled receptor binding [GO:0001664]	32
GO:0003678	DNA helicase activity [GO:0003678]	32
GO:0043531	ADP binding [GO:0043531]	32
GO:0004714	transmembrane receptor protein tyrosine kinase activity [GO:0004714]	31
GO:0008483	transaminase activity [GO:0008483]	31
GO:0070064	proline-rich region binding [GO:0070064]	31
GO:0004571	mannosyl-oligosaccharide 1,2-alpha-mannosidase activity [GO:0004571]	31
GO:0005216	ion channel activity [GO:0005216]	31
GO:0008047	enzyme activator activity [GO:0008047]	31
GO:0000993	RNA polymerase II core binding [GO:0000993]	31
GO:0001102	RNA polymerase II activating transcription factor binding [GO:0001102]	31
GO:0008173	RNA methyltransferase activity [GO:0008173]	31
GO:0003688	DNA replication origin binding [GO:0003688]	31
GO:0050431	transforming growth factor beta binding [GO:0050431]	30
GO:0001786	phosphatidylserine binding [GO:0001786]	30
GO:0035257	nuclear hormone receptor binding [GO:0035257]	30
GO:0051019	mitogen-activated protein kinase binding [GO:0051019]	30
GO:0003691	double-stranded telomeric DNA binding [GO:0003691]	30
GO:0043014	alpha-tubulin binding [GO:0043014]	30
GO:0003785	actin monomer binding [GO:0003785]	30
GO:0001105	RNA polymerase II transcription coactivator activity [GO:0001105]	30
GO:0051879	Hsp90 protein binding [GO:0051879]	30
GO:0004114	3',5'-cyclic-nucleotide phosphodiesterase activity [GO:0004114]	30
GO:0005545	1-phosphatidylinositol binding [GO:0005545]	30
GO:0070628	proteasome binding [GO:0070628]	29
GO:0001784	phosphotyrosine residue binding [GO:0001784]	29
GO:0070300	phosphatidic acid binding [GO:0070300]	29
GO:0000030	mannosyltransferase activity [GO:0000030]	29
GO:0005319	lipid transporter activity [GO:0005319]	29
GO:0004814	arginine-tRNA ligase activity [GO:0004814]	29
GO:0003995	acyl-CoA dehydrogenase activity [GO:0003995]	29
GO:0003700	DNA binding transcription factor activity [GO:0003700]	29
GO:0017108	5'-flap endonuclease activity [GO:0017108]	29
GO:0030515	snoRNA binding [GO:0030515]	28
GO:0008139	nuclear localization sequence binding [GO:0008139]	28
GO:0038191	neuropilin binding [GO:0038191]	28
GO:0051213	dioxygenase activity [GO:0051213]	28
GO:0005262	calcium channel activity [GO:0005262]	28
GO:0008080	N-acetyltransferase activity [GO:0008080]	28
GO:0010181	FMN binding [GO:0010181]	28
GO:0004185	serine-type carboxypeptidase activity [GO:0004185]	27
GO:0004697	protein kinase C activity [GO:0004697]	27
GO:0030247	polysaccharide binding [GO:0030247]	27
GO:0102568	phospholipase A2 activity consuming 1,2-dioleoylphosphatidylethanolamine) [GO:0102568]	27
GO:0102567	phospholipase A2 activity (consuming 1,2-dipalmitoylphosphatidylcholine) [GO:0102567]	27
GO:0070273	phosphatidylinositol-4-phosphate binding [GO:0070273]	27
GO:0019825	oxygen binding [GO:0019825]	27
GO:0016706	oxidoreductase activity, acting on paired donors, with incorporation or reduction of molecular oxygen, 2-oxoglutarate as one donor, and incorporation of one atom each of oxygen into both donors [GO:0016706]	27
GO:0004175	endopeptidase activity [GO:0004175]	27
GO:0004896	cytokine receptor activity [GO:0004896]	27
GO:0004693	cyclin-dependent protein serine/threonine kinase activity [GO:0004693]	27
GO:0042813	Wnt-activated receptor activity [GO:0042813]	27
GO:0051059	NF-kappaB binding [GO:0051059]	27
GO:0008349	MAP kinase kinase kinase kinase activity [GO:0008349]	27
GO:0005249	voltage-gated potassium channel activity [GO:0005249]	26
GO:0097027	ubiquitin-protein transferase activator activity [GO:0097027]	26
GO:0061631	ubiquitin conjugating enzyme activity [GO:0061631]	26
GO:0016747	transferase activity, transferring acyl groups other than amino-acyl groups [GO:0016747]	26
GO:0005057	signal transducer activity, downstream of receptor [GO:0005057]	26
GO:0008271	secondary active sulfate transmembrane transporter activity [GO:0008271]	26
GO:0004518	nuclease activity [GO:0004518]	26
GO:0035198	miRNA binding [GO:0035198]	26
GO:0008009	chemokine activity [GO:0008009]	26
GO:0005247	voltage-gated chloride channel activity [GO:0005247]	25
GO:0000975	regulatory region DNA binding [GO:0000975]	25
GO:0048407	platelet-derived growth factor binding [GO:0048407]	25
GO:0016791	phosphatase activity [GO:0016791]	25
GO:0004879	nuclear receptor activity [GO:0004879]	25
GO:0004467	long-chain fatty acid-CoA ligase activity [GO:0004467]	25
GO:0008440	inositol-1,4,5-trisphosphate 3-kinase activity [GO:0008440]	25
GO:0070840	dynein complex binding [GO:0070840]	25
GO:0050839	cell adhesion molecule binding [GO:0050839]	25
GO:0004089	carbonate dehydratase activity [GO:0004089]	25
GO:0015171	amino acid transmembrane transporter activity [GO:0015171]	25
GO:0008375	acetylglucosaminyltransferase activity [GO:0008375]	25
GO:0004523	RNA-DNA hybrid ribonuclease activity [GO:0004523]	25
GO:0017017	MAP kinase tyrosine/serine/threonine phosphatase activity [GO:0017017]	25
GO:0031683	G-protein beta/gamma-subunit complex binding [GO:0031683]	25
GO:0043141	ATP-dependent 5'-3' DNA helicase activity [GO:0043141]	25
GO:0044389	ubiquitin-like protein ligase binding [GO:0044389]	24
GO:0005523	tropomyosin binding [GO:0005523]	24
GO:0051018	protein kinase A binding [GO:0051018]	24
GO:0044183	protein binding involved in protein folding [GO:0044183]	24
GO:0016780	phosphotransferase activity, for other substituted phosphate groups [GO:0016780]	24
GO:0031492	nucleosomal DNA binding [GO:0031492]	24
GO:0016810	hydrolase activity, acting on carbon-nitrogen (but not peptide) bonds [GO:0016810]	24
GO:0001968	fibronectin binding [GO:0001968]	24
GO:0000062	fatty-acyl-CoA binding [GO:0000062]	24
GO:0008239	dipeptidyl-peptidase activity [GO:0008239]	24
GO:0004869	cysteine-type endopeptidase inhibitor activity [GO:0004869]	24
GO:0004017	adenylate kinase activity [GO:0004017]	24
GO:0051020	GTPase binding [GO:0051020]	24
GO:0017154	semaphorin receptor activity [GO:0017154]	23
GO:0042834	peptidoglycan binding [GO:0042834]	23
GO:0005344	oxygen carrier activity [GO:0005344]	23
GO:0050750	low-density lipoprotein particle receptor binding [GO:0050750]	23
GO:0043236	laminin binding [GO:0043236]	23
GO:0004818	glutamate-tRNA ligase activity [GO:0004818]	23
GO:0000400	four-way junction DNA binding [GO:0000400]	23
GO:0004521	endoribonuclease activity [GO:0004521]	23
GO:0008144	drug binding [GO:0008144]	23
GO:0016805	dipeptidase activity [GO:0016805]	23
GO:0030332	cyclin binding [GO:0030332]	23
GO:0010997	anaphase-promoting complex binding [GO:0010997]	23
GO:0001540	amyloid-beta binding [GO:0001540]	23
GO:0002161	aminoacyl-tRNA editing activity [GO:0002161]	23
GO:0004559	alpha-mannosidase activity [GO:0004559]	23
GO:0050699	WW domain binding [GO:0050699]	23
GO:0070063	RNA polymerase binding [GO:0070063]	23
GO:0004499	N,N-dimethylaniline monooxygenase activity [GO:0004499]	23
GO:0016208	AMP binding [GO:0016208]	23
GO:0035005	1-phosphatidylinositol-4-phosphate 3-kinase activity [GO:0035005]	23
GO:0003705	transcription factor activity, RNA polymerase II distal enhancer sequence-specific binding [GO:0003705]	22
GO:0008484	sulfuric ester hydrolase activity [GO:0008484]	22
GO:0046933	proton-transporting ATP synthase activity, rotational mechanism [GO:0046933]	22
GO:0043539	protein serine/threonine kinase activator activity [GO:0043539]	22
GO:0008276	protein methyltransferase activity [GO:0008276]	22
GO:0015095	magnesium ion transmembrane transporter activity [GO:0015095]	22
GO:0004622	lysophospholipase activity [GO:0004622]	22
GO:0019992	diacylglycerol binding [GO:0019992]	22
GO:0030676	Rac guanyl-nucleotide exchange factor activity [GO:0030676]	22
GO:0032794	GTPase activating protein binding [GO:0032794]	22
GO:0070888	E-box binding [GO:0070888]	22
GO:0046914	transition metal ion binding [GO:0046914]	21
GO:0070034	telomerase RNA binding [GO:0070034]	21
GO:0035591	signaling adaptor activity [GO:0035591]	21
GO:0046934	phosphatidylinositol-4,5-bisphosphate 3-kinase activity [GO:0046934]	21
GO:0043325	phosphatidylinositol-3,4-bisphosphate binding [GO:0043325]	21
GO:1990050	phosphatidic acid transporter activity [GO:1990050]	21
GO:0004594	pantothenate kinase activity [GO:0004594]	21
GO:0005487	nucleocytoplasmic transporter activity [GO:0005487]	21
GO:0016941	natriuretic peptide receptor activity [GO:0016941]	21
GO:0017022	myosin binding [GO:0017022]	21
GO:0001530	lipopolysaccharide binding [GO:0001530]	21
GO:0016922	ligand-dependent nuclear receptor binding [GO:0016922]	21
GO:0015075	ion transmembrane transporter activity [GO:0015075]	21
GO:0005154	epidermal growth factor receptor binding [GO:0005154]	21
GO:0004143	diacylglycerol kinase activity [GO:0004143]	21
GO:0097602	cullin family protein binding [GO:0097602]	21
GO:0015026	coreceptor activity [GO:0015026]	21
GO:0005246	calcium channel regulator activity [GO:0005246]	21
GO:0050681	androgen receptor binding [GO:0050681]	21
GO:0004040	amidase activity [GO:0004040]	21
GO:0005112	Notch binding [GO:0005112]	21
GO:0008301	DNA binding, bending [GO:0008301]	21
GO:0030976	thiamine pyrophosphate binding [GO:0030976]	20
GO:0043142	single-stranded DNA-dependent ATPase activity [GO:0043142]	20
GO:0043024	ribosomal small subunit binding [GO:0043024]	20
GO:0070491	repressing transcription factor binding [GO:0070491]	20
GO:0004719	protein-L-isoaspartate (D-aspartate) O-methyltransferase activity [GO:0004719]	20
GO:0051721	protein phosphatase 2A binding [GO:0051721]	20
GO:0030955	potassium ion binding [GO:0030955]	20
GO:0004439	phosphatidylinositol-4,5-bisphosphate 5-phosphatase activity [GO:0004439]	20
GO:0017046	peptide hormone binding [GO:0017046]	20
GO:0034648	histone demethylase activity (H3-dimethyl-K4 specific) [GO:0034648]	20
GO:0032454	histone demethylase activity (H3-K9 specific) [GO:0032454]	20
GO:0008378	galactosyltransferase activity [GO:0008378]	20
GO:0005104	fibroblast growth factor receptor binding [GO:0005104]	20
GO:0017134	fibroblast growth factor binding [GO:0017134]	20
GO:0004536	deoxyribonuclease activity [GO:0004536]	20
GO:0017025	TBP-class protein binding [GO:0017025]	20
GO:0016929	SUMO-specific protease activity [GO:0016929]	20
GO:0017160	Ral GTPase binding [GO:0017160]	20
GO:1990380	Lys48-specific deubiquitinase activity [GO:1990380]	20
GO:0030742	GTP-dependent protein binding [GO:0030742]	20
GO:0045028	G-protein coupled purinergic nucleotide receptor activity [GO:0045028]	20
GO:0001965	G-protein alpha-subunit binding [GO:0001965]	20
GO:0043140	ATP-dependent 3'-5' DNA helicase activity [GO:0043140]	20
GO:0000175	3'-5'-exoribonuclease activity [GO:0000175]	20
GO:0005245	voltage-gated calcium channel activity [GO:0005245]	19
GO:0008308	voltage-gated anion channel activity [GO:0008308]	19
GO:0046966	thyroid hormone receptor binding [GO:0046966]	19
GO:0022891	substrate-specific transmembrane transporter activity [GO:0022891]	19
GO:0005391	sodium [GO:0005391]	19
GO:0004526	ribonuclease P activity [GO:0004526]	19
GO:0004620	phospholipase activity [GO:0004620]	19
GO:0004601	peroxidase activity [GO:0004601]	19
GO:0031491	nucleosome binding [GO:0031491]	19
GO:0004407	histone deacetylase activity [GO:0004407]	19
GO:0035035	histone acetyltransferase binding [GO:0035035]	19
GO:0043027	cysteine-type endopeptidase inhibitor activity involved in apoptotic process [GO:0043027]	19
GO:0016831	carboxy-lyase activity [GO:0016831]	19
GO:0030506	ankyrin binding [GO:0030506]	19
GO:0003987	acetate-CoA ligase activity [GO:0003987]	19
GO:0070182	DNA polymerase binding [GO:0070182]	19
GO:0003689	DNA clamp loader activity [GO:0003689]	19
GO:0004176	ATP-dependent peptidase activity [GO:0004176]	19
GO:0003876	AMP deaminase activity [GO:0003876]	19
GO:0031957	very long-chain fatty acid-CoA ligase activity [GO:0031957]	18
GO:0031369	translation initiation factor binding [GO:0031369]	18
GO:0000989	transcription factor activity, transcription factor binding [GO:0000989]	18
GO:0005212	structural constituent of eye lens [GO:0005212]	18
GO:0008373	sialyltransferase activity [GO:0008373]	18
GO:0034237	protein kinase A regulatory subunit binding [GO:0034237]	18
GO:0004656	procollagen-proline 4-dioxygenase activity [GO:0004656]	18
GO:0008143	poly(A) binding [GO:0008143]	18
GO:0015440	peptide-transporting ATPase activity [GO:0015440]	18
GO:0004602	glutathione peroxidase activity [GO:0004602]	18
GO:0005109	frizzled binding [GO:0005109]	18
GO:0008199	ferric iron binding [GO:0008199]	18
GO:0005234	extracellular-glutamate-gated ion channel activity [GO:0005234]	18
GO:0004694	eukaryotic translation initiation factor 2alpha kinase activity [GO:0004694]	18
GO:0004875	complement receptor activity [GO:0004875]	18
GO:0089720	caspase binding [GO:0089720]	18
GO:0004565	beta-galactosidase activity [GO:0004565]	18
GO:0008392	arachidonic acid epoxygenase activity [GO:0008392]	18
GO:0004045	aminoacyl-tRNA hydrolase activity [GO:0004045]	18
GO:0051393	alpha-actinin binding [GO:0051393]	18
GO:0004000	adenosine deaminase activity [GO:0004000]	18
GO:0017070	U6 snRNA binding [GO:0017070]	18
GO:0030544	Hsp70 protein binding [GO:0030544]	18
GO:0016758	transferase activity, transferring hexosyl groups [GO:0016758]	17
GO:0001223	transcription coactivator binding [GO:0001223]	17
GO:0043047	single-stranded telomeric DNA binding [GO:0043047]	17
GO:0016279	protein-lysine N-methyltransferase activity [GO:0016279]	17
GO:0004712	protein serine/threonine/tyrosine kinase activity [GO:0004712]	17
GO:0030295	protein kinase activator activity [GO:0030295]	17
GO:0004614	phosphoglucomutase activity [GO:0004614]	17
GO:0016307	phosphatidylinositol phosphate kinase activity [GO:0016307]	17
GO:0043548	phosphatidylinositol 3-kinase binding [GO:0043548]	17
GO:0016651	oxidoreductase activity, acting on NAD(P)H [GO:0016651]	17
GO:0008514	organic anion transmembrane transporter activity [GO:0008514]	17
GO:0008235	metalloexopeptidase activity [GO:0008235]	17
GO:0046873	metal ion transmembrane transporter activity [GO:0046873]	17
GO:0004970	ionotropic glutamate receptor activity [GO:0004970]	17
GO:0043560	insulin receptor substrate binding [GO:0043560]	17
GO:0046975	histone methyltransferase activity (H3-K36 specific) [GO:0046975]	17
GO:0071558	histone demethylase activity (H3-K27 specific) [GO:0071558]	17
GO:0008889	glycerophosphodiester phosphodiesterase activity [GO:0008889]	17
GO:0009378	four-way junction helicase activity [GO:0009378]	17
GO:0019869	chloride channel inhibitor activity [GO:0019869]	17
GO:0016209	antioxidant activity [GO:0016209]	17
GO:0008353	RNA polymerase II carboxy-terminal domain kinase activity [GO:0008353]	17
GO:0000340	RNA 7-methylguanosine cap binding [GO:0000340]	17
GO:0042287	MHC protein binding [GO:0042287]	17
GO:0008384	IkappaB kinase activity [GO:0008384]	17
GO:0030695	GTPase regulator activity [GO:0030695]	17
GO:0004703	G-protein coupled receptor kinase activity [GO:0004703]	17
GO:0017166	vinculin binding [GO:0017166]	16
GO:0005160	transforming growth factor beta receptor binding [GO:0005160]	16
GO:0016790	thiolester hydrolase activity [GO:0016790]	16
GO:0004702	signal transducer, downstream of receptor, with serine/threonine kinase activity [GO:0004702]	16
GO:0004864	protein phosphatase inhibitor activity [GO:0004864]	16
GO:0019887	protein kinase regulator activity [GO:0019887]	16
GO:0036402	proteasome-activating ATPase activity [GO:0036402]	16
GO:0005161	platelet-derived growth factor receptor binding [GO:0005161]	16
GO:0036312	phosphatidylinositol 3-kinase regulatory subunit binding [GO:0036312]	16
GO:0008195	phosphatidate phosphatase activity [GO:0008195]	16
GO:0004591	oxoglutarate dehydrogenase (succinyl-transferring) activity [GO:0004591]	16
GO:0031434	mitogen-activated protein kinase kinase binding [GO:0031434]	16
GO:0035255	ionotropic glutamate receptor binding [GO:0035255]	16
GO:0005149	interleukin-1 receptor binding [GO:0005149]	16
GO:0046976	histone methyltransferase activity (H3-K27 specific) [GO:0046976]	16
GO:0051864	histone demethylase activity (H3-K36 specific) [GO:0051864]	16
GO:0005539	glycosaminoglycan binding [GO:0005539]	16
GO:0005007	fibroblast growth factor-activated receptor activity [GO:0005007]	16
GO:0015245	fatty acid transporter activity [GO:0015245]	16
GO:0030331	estrogen receptor binding [GO:0030331]	16
GO:0097200	cysteine-type endopeptidase activity involved in execution phase of apoptosis [GO:0097200]	16
GO:0004104	cholinesterase activity [GO:0004104]	16
GO:0008061	chitin binding [GO:0008061]	16
GO:0008324	cation transmembrane transporter activity [GO:0008324]	16
GO:0000774	adenyl-nucleotide exchange factor activity [GO:0000774]	16
GO:0044548	S100 protein binding [GO:0044548]	16
GO:0051033	RNA transmembrane transporter activity [GO:0051033]	16
GO:0051880	G-quadruplex DNA binding [GO:0051880]	16
GO:0003910	DNA ligase (ATP) activity [GO:0003910]	16
GO:0042623	ATPase activity, coupled [GO:0042623]	16
GO:0008574	ATP-dependent microtubule motor activity, plus-end-directed [GO:0008574]	16
GO:0008569	ATP-dependent microtubule motor activity, minus-end-directed [GO:0008569]	16
GO:0005385	zinc ion transmembrane transporter activity [GO:0005385]	15
GO:0001206	transcriptional repressor activity, RNA polymerase II distal enhancer sequence-specific binding [GO:0001206]	15
GO:0016972	thiol oxidase activity [GO:0016972]	15
GO:0017075	syntaxin-1 binding [GO:0017075]	15
GO:0000179	rRNA (adenine-N6,N6-)-dimethyltransferase activity [GO:0000179]	15
GO:0008081	phosphoric diester hydrolase activity [GO:0008081]	15
GO:0008429	phosphatidylethanolamine binding [GO:0008429]	15
GO:0008525	phosphatidylcholine transporter activity [GO:0008525]	15
GO:0005184	neuropeptide hormone activity [GO:0005184]	15
GO:0043515	kinetochore binding [GO:0043515]	15
GO:1990226	histone methyltransferase binding [GO:1990226]	15
GO:0008190	eukaryotic initiation factor 4E binding [GO:0008190]	15
GO:0005003	ephrin receptor activity [GO:0005003]	15
GO:0004857	enzyme inhibitor activity [GO:0004857]	15
GO:0050662	coenzyme binding [GO:0050662]	15
GO:0031419	cobalamin binding [GO:0031419]	15
GO:0004075	biotin carboxylase activity [GO:0004075]	15
GO:0004813	alanine-tRNA ligase activity [GO:0004813]	15
GO:0019789	SUMO transferase activity [GO:0019789]	15
GO:0005088	Ras guanyl-nucleotide exchange factor activity [GO:0005088]	15
GO:0004663	Rab geranylgeranyltransferase activity [GO:0004663]	15
GO:0001164	RNA polymerase I CORE element sequence-specific DNA binding [GO:0001164]	15
GO:0070412	R-SMAD binding [GO:0070412]	15
GO:0072345	NAADP-sensitive calcium-release channel activity [GO:0072345]	15
GO:0023026	MHC class II protein complex binding [GO:0023026]	15
GO:0005078	MAP-kinase scaffold activity [GO:0005078]	15
GO:0004791	thioredoxin-disulfide reductase activity [GO:0004791]	14
GO:0004809	tRNA (guanine-N2-)-methyltransferase activity [GO:0004809]	14
GO:0005351	sugar [GO:0005351]	14
GO:0050290	sphingomyelin phosphodiesterase D activity [GO:0050290]	14
GO:0019871	sodium channel inhibitor activity [GO:0019871]	14
GO:0005272	sodium channel activity [GO:0005272]	14
GO:0030215	semaphorin receptor binding [GO:0030215]	14
GO:0043023	ribosomal large subunit binding [GO:0043023]	14
GO:0033897	ribonuclease T2 activity [GO:0033897]	14
GO:0048038	quinone binding [GO:0048038]	14
GO:0003810	protein-glutamine gamma-glutamyltransferase activity [GO:0003810]	14
GO:0030296	protein tyrosine kinase activator activity [GO:0030296]	14
GO:0043495	protein membrane anchor [GO:0043495]	14
GO:0005522	profilin binding [GO:0005522]	14
GO:0097157	pre-mRNA intronic binding [GO:0097157]	14
GO:0036002	pre-mRNA binding [GO:0036002]	14
GO:0016773	phosphotransferase activity, alcohol group as acceptor [GO:0016773]	14
GO:0004528	phosphodiesterase I activity [GO:0004528]	14
GO:0004609	phosphatidylserine decarboxylase activity [GO:0004609]	14
GO:0016614	oxidoreductase activity, acting on CH-OH group of donors [GO:0016614]	14
GO:0004551	nucleotide diphosphatase activity [GO:0004551]	14
GO:0019206	nucleoside kinase activity [GO:0019206]	14
GO:0048406	nerve growth factor binding [GO:0048406]	14
GO:0008028	monocarboxylic acid transmembrane transporter activity [GO:0008028]	14
GO:0030169	low-density lipoprotein particle binding [GO:0030169]	14
GO:0005521	lamin binding [GO:0005521]	14
GO:0019209	kinase activator activity [GO:0019209]	14
GO:0004454	ketohexokinase activity [GO:0004454]	14
GO:0004909	interleukin-1, Type I, activating receptor activity [GO:0004909]	14
GO:0031151	histone methyltransferase activity (H3-K79 specific) [GO:0031151]	14
GO:0004371	glycerone kinase activity [GO:0004371]	14
GO:0070061	fructose binding [GO:0070061]	14
GO:0031005	filamin binding [GO:0031005]	14
GO:0004531	deoxyribonuclease II activity [GO:0004531]	14
GO:0098641	cadherin binding involved in cell-cell adhesion [GO:0098641]	14
GO:0033613	activating transcription factor binding [GO:0033613]	14
GO:0008757	S-adenosylmethionine-dependent methyltransferase activity [GO:0008757]	14
GO:0019781	NEDD8 activating enzyme activity [GO:0019781]	14
GO:0004982	N-formyl peptide receptor activity [GO:0004982]	14
GO:0005092	GDP-dissociation inhibitor activity [GO:0005092]	14
GO:0005528	FK506 binding [GO:0005528]	14
GO:0003906	DNA-(apurinic or apyrimidinic site) lyase activity [GO:0003906]	14
GO:0001671	ATPase activator activity [GO:0001671]	14
GO:0043008	ATP-dependent protein binding [GO:0043008]	14
GO:0003872	6-phosphofructokinase activity [GO:0003872]	14
GO:0008097	5S rRNA binding [GO:0008097]	14
GO:0045182	translation regulator activity [GO:0045182]	13
GO:0031402	sodium ion binding [GO:0031402]	13
GO:0017080	sodium channel regulator activity [GO:0017080]	13
GO:0000014	single-stranded DNA endodeoxyribonuclease activity [GO:0000014]	13
GO:0004743	pyruvate kinase activity [GO:0004743]	13
GO:0015459	potassium channel regulator activity [GO:0015459]	13
GO:0004634	phosphopyruvate hydratase activity [GO:0004634]	13
GO:0004616	phosphogluconate dehydrogenase (decarboxylating) activity [GO:0004616]	13
GO:0004438	phosphatidylinositol-3-phosphatase activity [GO:0004438]	13
GO:0008526	phosphatidylinositol transporter activity [GO:0008526]	13
GO:0030414	peptidase inhibitor activity [GO:0030414]	13
GO:0008073	ornithine decarboxylase inhibitor activity [GO:0008073]	13
GO:0048027	mRNA 5'-UTR binding [GO:0048027]	13
GO:0003796	lysozyme activity [GO:0003796]	13
GO:0004824	lysine-tRNA ligase activity [GO:0004824]	13
GO:0070728	leucine binding [GO:0070728]	13
GO:0016799	hydrolase activity, hydrolyzing N-glycosyl compounds [GO:0016799]	13
GO:0046527	glucosyltransferase activity [GO:0046527]	13
GO:0002162	dystroglycan binding [GO:0002162]	13
GO:0045504	dynein heavy chain binding [GO:0045504]	13
GO:0004128	cytochrome-b5 reductase activity, acting on NAD(P)H [GO:0004128]	13
GO:0048037	cofactor binding [GO:0048037]	13
GO:0043169	cation binding [GO:0043169]	13
GO:0035497	cAMP response element binding [GO:0035497]	13
GO:0042500	aspartic endopeptidase activity, intramembrane cleaving [GO:0042500]	13
GO:0017162	aryl hydrocarbon receptor binding [GO:0017162]	13
GO:0004555	alpha,alpha-trehalase activity [GO:0004555]	13
GO:0000403	Y-form DNA binding [GO:0000403]	13
GO:0035325	Toll-like receptor binding [GO:0035325]	13
GO:0001106	RNA polymerase II transcription corepressor activity [GO:0001106]	13
GO:0000339	RNA cap binding [GO:0000339]	13
GO:0061711	N(6)-L-threonylcarbamoyladenine synthase [GO:0061711]	13
GO:0015179	L-amino acid transmembrane transporter activity [GO:0015179]	13
GO:0070742	C2H2 zinc finger domain binding [GO:0070742]	13
GO:0071933	Arp2/3 complex binding [GO:0071933]	13
GO:0043138	3'-5' DNA helicase activity [GO:0043138]	13
GO:0102158	very-long-chain 3-hydroxyacyl-CoA dehydratase activity [GO:0102158]	12
GO:0004849	uridine kinase activity [GO:0004849]	12
GO:0034713	type I transforming growth factor beta receptor binding [GO:0034713]	12
GO:0001191	transcriptional repressor activity, RNA polymerase II transcription factor binding [GO:0001191]	12
GO:0001190	transcriptional activator activity, RNA polymerase II transcription factor binding [GO:0001190]	12
GO:0017150	tRNA dihydrouridine synthase activity [GO:0017150]	12
GO:0016175	superoxide-generating NADPH oxidase activity [GO:0016175]	12
GO:0004540	ribonuclease activity [GO:0004540]	12
GO:0035243	protein-arginine omega-N symmetric methyltransferase activity [GO:0035243]	12
GO:0008157	protein phosphatase 1 binding [GO:0008157]	12
GO:0008475	procollagen-lysine 5-dioxygenase activity [GO:0008475]	12
GO:0015379	potassium [GO:0015379]	12
GO:0033743	peptide-methionine (R)-S-oxide reductase activity [GO:0033743]	12
GO:0016504	peptidase activator activity [GO:0016504]	12
GO:0030151	molybdenum ion binding [GO:0030151]	12
GO:0008568	microtubule-severing ATPase activity [GO:0008568]	12
GO:0044877	macromolecular complex binding [GO:0044877]	12
GO:0035925	mRNA 3'-UTR AU-rich region binding [GO:0035925]	12
GO:0005041	low-density lipoprotein receptor activity [GO:0005041]	12
GO:0016212	kynurenine-oxoglutarate transaminase activity [GO:0016212]	12
GO:0034649	histone demethylase activity (H3-monomethyl-K4 specific) [GO:0034649]	12
GO:0043395	heparan sulfate proteoglycan binding [GO:0043395]	12
GO:0004365	glyceraldehyde-3-phosphate dehydrogenase (NAD+) (phosphorylating) activity [GO:0004365]	12
GO:0050567	glutaminyl-tRNA synthase (glutamine-hydrolyzing) activity [GO:0050567]	12
GO:0004527	exonuclease activity [GO:0004527]	12
GO:0001158	enhancer sequence-specific DNA binding [GO:0001158]	12
GO:0004579	dolichyl-diphosphooligosaccharide-protein glycotransferase activity [GO:0004579]	12
GO:0005123	death receptor binding [GO:0005123]	12
GO:0019955	cytokine binding [GO:0019955]	12
GO:0097199	cysteine-type endopeptidase activity involved in apoptotic signaling pathway [GO:0097199]	12
GO:0042056	chemoattractant activity [GO:0042056]	12
GO:0004691	cAMP-dependent protein kinase activity [GO:0004691]	12
GO:0030552	cAMP binding [GO:0030552]	12
GO:0000405	bubble DNA binding [GO:0000405]	12
GO:0004074	biliverdin reductase activity [GO:0004074]	12
GO:0015301	anion [GO:0015301]	12
GO:0015016	[heparan sulfate]-glucosamine N-sulfotransferase activity [GO:0015016]	12
GO:0030619	U1 snRNA binding [GO:0030619]	12
GO:0017061	S-methyl-5-thioadenosine phosphorylase activity [GO:0017061]	12
GO:0042731	PH domain binding [GO:0042731]	12
GO:0004708	MAP kinase kinase activity [GO:0004708]	12
GO:0030274	LIM domain binding [GO:0030274]	12
GO:0008432	JUN kinase binding [GO:0008432]	12
GO:0008444	CDP-diacylglycerol-glycerol-3-phosphate 3-phosphatidyltransferase activity [GO:0008444]	12
GO:0003874	6-pyruvoyltetrahydropterin synthase activity [GO:0003874]	12
GO:0003857	3-hydroxyacyl-CoA dehydrogenase activity [GO:0003857]	12
GO:0102345	3-hydroxy-lignoceroyl-CoA dehydratase activity [GO:0102345]	12
GO:0102344	3-hydroxy-behenoyl-CoA dehydratase activity [GO:0102344]	12
GO:0102343	3-hydroxy-arachidoyl-CoA dehydratase activity [GO:0102343]	12
GO:0008425	2-polyprenyl-6-methoxy-1,4-benzoquinone methyltransferase activity [GO:0008425]	12
GO:0005248	voltage-gated sodium channel activity [GO:0005248]	11
GO:0051183	vitamin transporter activity [GO:0051183]	11
GO:0030371	translation repressor activity [GO:0030371]	11
GO:0003747	translation release factor activity [GO:0003747]	11
GO:0031432	titin binding [GO:0031432]	11
GO:0061821	telomeric D-loop binding [GO:0061821]	11
GO:0003720	telomerase activity [GO:0003720]	11
GO:0016176	superoxide-generating NADPH oxidase activator activity [GO:0016176]	11
GO:0016783	sulfurtransferase activity [GO:0016783]	11
GO:2001070	starch binding [GO:2001070]	11
GO:0015385	sodium [GO:0015385]	11
GO:0030159	receptor signaling complex scaffold activity [GO:0030159]	11
GO:0001614	purinergic nucleotide receptor activity [GO:0001614]	11
GO:0030292	protein tyrosine kinase inhibitor activity [GO:0030292]	11
GO:0022841	potassium ion leak channel activity [GO:0022841]	11
GO:0004652	polynucleotide adenylyltransferase activity [GO:0004652]	11
GO:0008266	poly(U) RNA binding [GO:0008266]	11
GO:0010314	phosphatidylinositol-5-phosphate binding [GO:0010314]	11
GO:0034595	phosphatidylinositol phosphate 5-phosphatase activity [GO:0034595]	11
GO:0016290	palmitoyl-CoA hydrolase activity [GO:0016290]	11
GO:0031849	olfactory receptor binding [GO:0031849]	11
GO:0010465	nerve growth factor receptor activity [GO:0010465]	11
GO:0008191	metalloendopeptidase inhibitor activity [GO:0008191]	11
GO:0008381	mechanically-gated ion channel activity [GO:0008381]	11
GO:0004415	hyalurononglucosaminidase activity [GO:0004415]	11
GO:0019838	growth factor binding [GO:0019838]	11
GO:0015020	glucuronosyltransferase activity [GO:0015020]	11
GO:0004342	glucosamine-6-phosphate deaminase activity [GO:0004342]	11
GO:0004931	extracellular ATP-gated cation channel activity [GO:0004931]	11
GO:0004520	endodeoxyribonuclease activity [GO:0004520]	11
GO:0035877	death effector domain binding [GO:0035877]	11
GO:0032051	clathrin light chain binding [GO:0032051]	11
GO:0097001	ceramide binding [GO:0097001]	11
GO:0005261	cation channel activity [GO:0005261]	11
GO:0015226	carnitine transmembrane transporter activity [GO:0015226]	11
GO:0004180	carboxypeptidase activity [GO:0004180]	11
GO:0004057	arginyltransferase activity [GO:0004057]	11
GO:0036310	annealing helicase activity [GO:0036310]	11
GO:0033130	acetylcholine receptor binding [GO:0033130]	11
GO:0030621	U4 snRNA binding [GO:0030621]	11
GO:0042608	T cell receptor binding [GO:0042608]	11
GO:0070402	NADPH binding [GO:0070402]	11
GO:0090541	MIT domain binding [GO:0090541]	11
GO:0097016	L27 domain binding [GO:0097016]	11
GO:0098505	G-rich strand telomeric DNA binding [GO:0098505]	11
GO:0003896	DNA primase activity [GO:0003896]	11
GO:1905773	8-hydroxy-2'-deoxyguanosine DNA binding [GO:1905773]	11
GO:0008312	7S RNA binding [GO:0008312]	11
GO:0003873	6-phosphofructo-2-kinase activity [GO:0003873]	11
GO:0030272	5-formyltetrahydrofolate cyclo-ligase activity [GO:0030272]	11
GO:0046935	1-phosphatidylinositol-3-kinase regulator activity [GO:0046935]	11
GO:0005244	voltage-gated ion channel activity [GO:0005244]	10
GO:0005021	vascular endothelial growth factor-activated receptor activity [GO:0005021]	10
GO:0045322	unmethylated CpG binding [GO:0045322]	10
GO:1990381	ubiquitin-specific protease binding [GO:1990381]	10
GO:0008240	tripeptidyl-peptidase activity [GO:0008240]	10
GO:0019166	trans-2-enoyl-CoA reductase (NADPH) activity [GO:0019166]	10
GO:0015057	thrombin-activated receptor activity [GO:0015057]	10
GO:0004829	threonine-tRNA ligase activity [GO:0004829]	10
GO:0010521	telomerase inhibitor activity [GO:0010521]	10
GO:0004767	sphingomyelin phosphodiesterase activity [GO:0004767]	10
GO:0036094	small molecule binding [GO:0036094]	10
GO:0004716	signal transducer, downstream of receptor, with protein tyrosine kinase activity [GO:0004716]	10
GO:0005047	signal recognition particle binding [GO:0005047]	10
GO:0004756	selenide, water dikinase activity [GO:0004756]	10
GO:0004720	protein-lysine 6-oxidase activity [GO:0004720]	10
GO:0043422	protein kinase B binding [GO:0043422]	10
GO:0030628	pre-mRNA 3'-splice site binding [GO:0030628]	10
GO:0004653	polypeptide N-acetylgalactosaminyltransferase activity [GO:0004653]	10
GO:0034046	poly(G) binding [GO:0034046]	10
GO:0050815	phosphoserine residue binding [GO:0050815]	10
GO:0004610	phosphoacetylglucosamine mutase activity [GO:0004610]	10
GO:0052629	phosphatidylinositol-3,5-bisphosphate 3-phosphatase activity [GO:0052629]	10
GO:0004826	phenylalanine-tRNA ligase activity [GO:0004826]	10
GO:0015037	peptide disulfide oxidoreductase activity [GO:0015037]	10
GO:0016671	oxidoreductase activity, acting on a sulfur group of donors, disulfide as acceptor [GO:0016671]	10
GO:0047429	nucleoside-triphosphate diphosphatase activity [GO:0047429]	10
GO:0043546	molybdopterin cofactor binding [GO:0043546]	10
GO:0051011	microtubule minus-end binding [GO:0051011]	10
GO:0015350	methotrexate transporter activity [GO:0015350]	10
GO:0005537	mannose binding [GO:0005537]	10
GO:0005138	interleukin-6 receptor binding [GO:0005138]	10
GO:0000828	inositol hexakisphosphate kinase activity [GO:0000828]	10
GO:0005220	inositol 1,4,5-trisphosphate-sensitive calcium-release channel activity [GO:0005220]	10
GO:0005315	inorganic phosphate transmembrane transporter activity [GO:0005315]	10
GO:0061676	importin-alpha family protein binding [GO:0061676]	10
GO:0047389	glycerophosphocholine phosphodiesterase activity [GO:0047389]	10
GO:0016287	glycerone-phosphate O-acyltransferase activity [GO:0016287]	10
GO:0016936	galactoside binding [GO:0016936]	10
GO:0005534	galactose binding [GO:0005534]	10
GO:0042132	fructose 1,6-bisphosphate 1-phosphatase activity [GO:0042132]	10
GO:0008517	folic acid transporter activity [GO:0008517]	10
GO:0004300	enoyl-CoA hydratase activity [GO:0004300]	10
GO:0045155	electron transporter, transferring electrons from CoQH2-cytochrome c reductase complex and cytochrome c oxidase complex activity [GO:0045155]	10
GO:0045503	dynein light chain binding [GO:0045503]	10
GO:0045505	dynein intermediate chain binding [GO:0045505]	10
GO:0008821	crossover junction endodeoxyribonuclease activity [GO:0008821]	10
GO:0097367	carbohydrate derivative binding [GO:0097367]	10
GO:0070016	armadillo repeat domain binding [GO:0070016]	10
GO:0008519	ammonium transmembrane transporter activity [GO:0008519]	10
GO:0004812	aminoacyl-tRNA ligase activity [GO:0004812]	10
GO:0045294	alpha-catenin binding [GO:0045294]	10
GO:0008376	acetylgalactosaminyltransferase activity [GO:0008376]	10
GO:0071987	WD40-repeat domain binding [GO:0071987]	10
GO:0030957	Tat protein binding [GO:0030957]	10
GO:0032183	SUMO binding [GO:0032183]	10
GO:0005094	Rho GDP-dissociation inhibitor activity [GO:0005094]	10
GO:0003958	NADPH-hemoprotein reductase activity [GO:0003958]	10
GO:0043890	N-acetylgalactosamine-6-sulfatase activity [GO:0043890]	10
GO:0046923	ER retention sequence binding [GO:0046923]	10
GO:0019960	C-X3-C chemokine binding [GO:0019960]	10
GO:0030306	ADP-ribosylation factor binding [GO:0030306]	10
GO:0008409	5'-3' exonuclease activity [GO:0008409]	10
GO:0102005	2-octaprenyl-6-methoxy-1,4-benzoquinone methylase activity [GO:0102005]	10
GO:0071889	14-3-3 protein binding [GO:0071889]	10
GO:0030229	very-low-density lipoprotein particle receptor activity [GO:0030229]	9
GO:0102756	very-long-chain 3-ketoacyl-CoA synthase activity [GO:0102756]	9
GO:0032182	ubiquitin-like protein binding [GO:0032182]	9
GO:0008121	ubiquinol-cytochrome-c reductase activity [GO:0008121]	9
GO:0036317	tyrosyl-RNA phosphodiesterase activity [GO:0036317]	9
GO:0004806	triglyceride lipase activity [GO:0004806]	9
GO:0001205	transcriptional activator activity, RNA polymerase II distal enhancer sequence-specific binding [GO:0001205]	9
GO:0031996	thioesterase binding [GO:0031996]	9
GO:0015234	thiamine transmembrane transporter activity [GO:0015234]	9
GO:0000213	tRNA-intron endonuclease activity [GO:0000213]	9
GO:0009019	tRNA (guanine-N1-)-methyltransferase activity [GO:0009019]	9
GO:0016423	tRNA (guanine) methyltransferase activity [GO:0016423]	9
GO:0015293	symporter activity [GO:0015293]	9
GO:0008510	sodium [GO:0008510]	9
GO:0035197	siRNA binding [GO:0035197]	9
GO:1990837	sequence-specific double-stranded DNA binding [GO:1990837]	9
GO:0032549	ribonucleoside binding [GO:0032549]	9
GO:0004745	retinol dehydrogenase activity [GO:0004745]	9
GO:0042974	retinoic acid receptor binding [GO:0042974]	9
GO:0070037	rRNA (pseudouridine) methyltransferase activity [GO:0070037]	9
GO:0050816	phosphothreonine residue binding [GO:0050816]	9
GO:0004689	phosphorylase kinase activity [GO:0004689]	9
GO:0017128	phospholipid scramblase activity [GO:0017128]	9
GO:1901611	phosphatidylglycerol binding [GO:1901611]	9
GO:1904121	phosphatidylethanolamine transporter activity [GO:1904121]	9
GO:0016709	oxidoreductase activity, acting on paired donors, with incorporation or reduction of molecular oxygen, NAD(P)H as one donor, and incorporation of one atom of oxygen [GO:0016709]	9
GO:0042978	ornithine decarboxylase activator activity [GO:0042978]	9
GO:0008242	omega peptidase activity [GO:0008242]	9
GO:0005337	nucleoside transmembrane transporter activity [GO:0005337]	9
GO:0050998	nitric-oxide synthase binding [GO:0050998]	9
GO:0031489	myosin V binding [GO:0031489]	9
GO:0004483	mRNA (nucleoside-2'-O-)-methyltransferase activity [GO:0004483]	9
GO:0015280	ligand-gated sodium channel activity [GO:0015280]	9
GO:0070679	inositol 1,4,5 trisphosphate binding [GO:0070679]	9
GO:0004422	hypoxanthine phosphoribosyltransferase activity [GO:0004422]	9
GO:0004418	hydroxymethylbilane synthase activity [GO:0004418]	9
GO:0004416	hydroxyacylglutathione hydrolase activity [GO:0004416]	9
GO:0016798	hydrolase activity, acting on glycosyl bonds [GO:0016798]	9
GO:0008469	histone-arginine N-methyltransferase activity [GO:0008469]	9
GO:0052657	guanine phosphoribosyltransferase activity [GO:0052657]	9
GO:0016263	glycoprotein-N-acetylgalactosamine 3-beta-galactosyltransferase activity [GO:0016263]	9
GO:0004359	glutaminase activity [GO:0004359]	9
GO:0035254	glutamate receptor binding [GO:0035254]	9
GO:0005536	glucose binding [GO:0005536]	9
GO:0045295	gamma-catenin binding [GO:0045295]	9
GO:0004335	galactokinase activity [GO:0004335]	9
GO:0004332	fructose-bisphosphate aldolase activity [GO:0004332]	9
GO:0009922	fatty acid elongase activity [GO:0009922]	9
GO:0005230	extracellular ligand-gated ion channel activity [GO:0005230]	9
GO:0016888	endodeoxyribonuclease activity, producing 5'-phosphomonoesters [GO:0016888]	9
GO:0004861	cyclin-dependent protein serine/threonine kinase inhibitor activity [GO:0004861]	9
GO:0000987	core promoter proximal region sequence-specific DNA binding [GO:0000987]	9
GO:0071253	connexin binding [GO:0071253]	9
GO:0017127	cholesterol transporter activity [GO:0017127]	9
GO:0035620	ceramide transporter activity [GO:0035620]	9
GO:1901612	cardiolipin binding [GO:1901612]	9
GO:0008140	cAMP response element binding protein binding [GO:0008140]	9
GO:0031698	beta-2 adrenergic receptor binding [GO:0031698]	9
GO:0004064	arylesterase activity [GO:0004064]	9
GO:0004019	adenylosuccinate synthase activity [GO:0004019]	9
GO:0003997	acyl-CoA oxidase activity [GO:0003997]	9
GO:0035252	UDP-xylosyltransferase activity [GO:0035252]	9
GO:0019948	SUMO activating enzyme activity [GO:0019948]	9
GO:0050265	RNA uridylyltransferase activity [GO:0050265]	9
GO:0003952	NAD+ synthase (glutamine-hydrolyzing) activity [GO:0003952]	9
GO:1990247	N6-methyladenosine-containing RNA binding [GO:1990247]	9
GO:0070290	N-acylphosphatidylethanolamine-specific phospholipase D activity [GO:0070290]	9
GO:0032407	MutSalpha complex binding [GO:0032407]	9
GO:0043426	MRF binding [GO:0043426]	9
GO:0003923	GPI-anchor transamidase activity [GO:0003923]	9
GO:0042030	ATPase inhibitor activity [GO:0042030]	9
GO:0070260	5'-tyrosyl-DNA phosphodiesterase activity [GO:0070260]	9
GO:0004534	5'-3' exoribonuclease activity [GO:0004534]	9
GO:0102338	3-oxo-lignoceronyl-CoA synthase activity [GO:0102338]	9
GO:0102337	3-oxo-cerotoyl-CoA synthase activity [GO:0102337]	9
GO:0102336	3-oxo-arachidoyl-CoA synthase activity [GO:0102336]	9
GO:0008641	ubiquitin-like modifier activating enzyme activity [GO:0008641]	8
GO:0061649	ubiquitin modification-dependent histone binding [GO:0061649]	8
GO:0005031	tumor necrosis factor-activated receptor activity [GO:0005031]	8
GO:0005068	transmembrane receptor protein tyrosine kinase adaptor activity [GO:0005068]	8
GO:0000983	transcription factor activity, RNA polymerase II core promoter sequence-specific [GO:0000983]	8
GO:0000982	transcription factor activity, RNA polymerase II core promoter proximal region sequence-specific binding [GO:0000982]	8
GO:0004800	thyroxine 5'-deiodinase activity [GO:0004800]	8
GO:0030375	thyroid hormone receptor coactivator activity [GO:0030375]	8
GO:0003721	telomerase RNA reverse transcriptase activity [GO:0003721]	8
GO:0005369	taurine [GO:0005369]	8
GO:0008175	tRNA methyltransferase activity [GO:0008175]	8
GO:0016429	tRNA (adenine-N1-)-methyltransferase activity [GO:0016429]	8
GO:0004775	succinate-CoA ligase (ADP-forming) activity [GO:0004775]	8
GO:0008397	sterol 12-alpha-hydroxylase activity [GO:0008397]	8
GO:0038036	sphingosine-1-phosphate receptor activity [GO:0038036]	8
GO:0005283	sodium [GO:0005283]	8
GO:0070181	small ribosomal subunit rRNA binding [GO:0070181]	8
GO:0017116	single-stranded DNA-dependent ATP-dependent DNA helicase activity [GO:0017116]	8
GO:0032142	single guanine insertion binding [GO:0032142]	8
GO:1990825	sequence-specific mRNA binding [GO:1990825]	8
GO:0004749	ribose phosphate diphosphokinase activity [GO:0004749]	8
GO:0004748	ribonucleoside-diphosphate reductase activity, thioredoxin disulfide as acceptor [GO:0004748]	8
GO:0000150	recombinase activity [GO:0000150]	8
GO:0016920	pyroglutamyl-peptidase activity [GO:0016920]	8
GO:0035242	protein-arginine omega-N asymmetric methyltransferase activity [GO:0035242]	8
GO:0086080	protein binding involved in heterotypic cell-cell adhesion [GO:0086080]	8
GO:0005267	potassium channel activity [GO:0005267]	8
GO:0004615	phosphomannomutase activity [GO:0004615]	8
GO:0017176	phosphatidylinositol N-acetylglucosaminyltransferase activity [GO:0017176]	8
GO:0004605	phosphatidate cytidylyltransferase activity [GO:0004605]	8
GO:0051920	peroxiredoxin activity [GO:0051920]	8
GO:0016409	palmitoyltransferase activity [GO:0016409]	8
GO:0016616	oxidoreductase activity, acting on the CH-OH group of donors, NAD or NADP as acceptor [GO:0016616]	8
GO:0004726	non-membrane spanning protein tyrosine phosphatase activity [GO:0004726]	8
GO:0015175	neutral amino acid transmembrane transporter activity [GO:0015175]	8
GO:0042043	neurexin family protein binding [GO:0042043]	8
GO:0070363	mitochondrial light strand promoter sense binding [GO:0070363]	8
GO:0051787	misfolded protein binding [GO:0051787]	8
GO:0051010	microtubule plus-end binding [GO:0051010]	8
GO:0000146	microfilament motor activity [GO:0000146]	8
GO:0004479	methionyl-tRNA formyltransferase activity [GO:0004479]	8
GO:0004468	lysine N-acetyltransferase activity, acting on acetyl phosphate as donor [GO:0004468]	8
GO:0004465	lipoprotein lipase activity [GO:0004465]	8
GO:0042577	lipid phosphatase activity [GO:0042577]	8
GO:0004823	leucine-tRNA ligase activity [GO:0004823]	8
GO:0004449	isocitrate dehydrogenase (NAD+) activity [GO:0004449]	8
GO:0031994	insulin-like growth factor I binding [GO:0031994]	8
GO:0052833	inositol monophosphate 4-phosphatase activity [GO:0052833]	8
GO:0052832	inositol monophosphate 3-phosphatase activity [GO:0052832]	8
GO:0008934	inositol monophosphate 1-phosphatase activity [GO:0008934]	8
GO:0016817	hydrolase activity, acting on acid anhydrides [GO:0016817]	8
GO:0035174	histone serine kinase activity [GO:0035174]	8
GO:0035402	histone kinase activity (H3-T11 specific) [GO:0035402]	8
GO:0035575	histone demethylase activity (H4-K20 specific) [GO:0035575]	8
GO:0008331	high voltage-gated calcium channel activity [GO:0008331]	8
GO:0004379	glycylpeptide N-tetradecanoyltransferase activity [GO:0004379]	8
GO:0004373	glycogen (starch) synthase activity [GO:0004373]	8
GO:0015187	glycine transmembrane transporter activity [GO:0015187]	8
GO:0016594	glycine binding [GO:0016594]	8
NAD+] activit	glycerol-3-phosphate dehydrogenase [NAD+] activity [GO:0004367]	8
GO:0043295	glutathione binding [GO:0043295]	8
GO:0004360	glutamine-fructose-6-phosphate transaminase (isomerizing) activity [GO:0004360]	8
GO:0005355	glucose transmembrane transporter activity [GO:0005355]	8
GO:0031763	galanin receptor binding [GO:0031763]	8
GO:0061749	forked DNA-dependent helicase activity [GO:0061749]	8
GO:0004322	ferroxidase activity [GO:0004322]	8
GO:0004301	epoxide hydrolase activity [GO:0004301]	8
GO:0015238	drug transmembrane transporter activity [GO:0015238]	8
GO:0019855	calcium channel inhibitor activity [GO:0019855]	8
GO:0004948	calcitonin receptor activity [GO:0004948]	8
GO:0003831	beta-N-acetylglucosaminylglycopeptide beta-1,4-galactosyltransferase activity [GO:0003831]	8
GO:0043425	bHLH transcription factor binding [GO:0043425]	8
GO:0034185	apolipoprotein binding [GO:0034185]	8
GO:0015297	antiporter activity [GO:0015297]	8
GO:0016597	amino acid binding [GO:0016597]	8
GO:0003826	alpha-ketoacid dehydrogenase activity [GO:0003826]	8
GO:0004556	alpha-amylase activity [GO:0004556]	8
GO:0103025	alpha-amylase activity (releasing maltohexaose) [GO:0103025]	8
GO:0030144	alpha-1,6-mannosylglycoprotein 6-beta-N-acetylglucosaminyltransferase activity [GO:0030144]	8
GO:0000033	alpha-1,3-mannosyltransferase activity [GO:0000033]	8
GO:0004016	adenylate cyclase activity [GO:0004016]	8
GO:0047372	acylglycerol lipase activity [GO:0047372]	8
GO:0003993	acid phosphatase activity [GO:0003993]	8
GO:0003989	acetyl-CoA carboxylase activity [GO:0003989]	8
GO:0035251	UDP-glucosyltransferase activity [GO:0035251]	8
GO:0001094	TFIID-class transcription factor binding [GO:0001094]	8
GO:0017034	Rap guanyl-nucleotide exchange factor activity [GO:0017034]	8
GO:0003968	RNA-directed 5'-3' RNA polymerase activity [GO:0003968]	8
GO:0016174	NAD(P)H oxidase activity [GO:0016174]	8
GO:0008449	N-acetylglucosamine-6-sulfatase activity [GO:0008449]	8
GO:0042289	MHC class II protein binding [GO:0042289]	8
GO:0097371	MDM2/MDM4 family protein binding [GO:0097371]	8
GO:0070411	I-SMAD binding [GO:0070411]	8
GO:1990889	H4K20me3 modified histone binding [GO:1990889]	8
GO:0001609	G-protein coupled adenosine receptor activity [GO:0001609]	8
GO:0003917	DNA topoisomerase type I activity [GO:0003917]	8
GO:0016494	C-X-C chemokine receptor activity [GO:0016494]	8
GO:0003870	5-aminolevulinate synthase activity [GO:0003870]	8
GO:0051575	5'-deoxyribose-5-phosphate lyase activity [GO:0051575]	8
GO:0035312	5'-3' exodeoxyribonuclease activity [GO:0035312]	8
GO:0018812	3-hydroxyacyl-CoA dehydratase activity [GO:0018812]	8
NAD(P)] activit	11-beta-hydroxysteroid dehydrogenase [NAD(P)] activity [GO:0003845]	8
GO:0003841	1-acylglycerol-3-phosphate O-acyltransferase activity [GO:0003841]	8
GO:0042809	vitamin D receptor binding [GO:0042809]	7
GO:1904264	ubiquitin protein ligase activity involved in ERAD pathway [GO:1904264]	7
GO:0004839	ubiquitin activating enzyme activity [GO:0004839]	7
GO:0048039	ubiquinone binding [GO:0048039]	7
GO:0004831	tyrosine-tRNA ligase activity [GO:0004831]	7
GO:0000900	translation repressor activity, nucleic acid binding [GO:0000900]	7
GO:0008135	translation factor activity, RNA binding [GO:0008135]	7
GO:1990459	transferrin receptor binding [GO:1990459]	7
GO:0004887	thyroid hormone receptor activity [GO:0004887]	7
GO:0004960	thromboxane receptor activity [GO:0004960]	7
GO:0008251	tRNA-specific adenosine deaminase activity [GO:0008251]	7
GO:0016428	tRNA (cytosine-5-)-methyltransferase activity [GO:0016428]	7
GO:0008281	sulfonylurea receptor activity [GO:0008281]	7
GO:0015116	sulfate transmembrane transporter activity [GO:0015116]	7
GO:0008177	succinate dehydrogenase (ubiquinone) activity [GO:0008177]	7
GO:0005496	steroid binding [GO:0005496]	7
GO:0008387	steroid 7-alpha-hydroxylase activity [GO:0008387]	7
GO:0016230	sphingomyelin phosphodiesterase activator activity [GO:0016230]	7
GO:0016768	spermine synthase activity [GO:0016768]	7
GO:0045145	single-stranded DNA 5'-3' exodeoxyribonuclease activity [GO:0045145]	7
GO:0035368	selenocysteine insertion sequence binding [GO:0035368]	7
GO:0004747	ribokinase activity [GO:0004747]	7
GO:0003708	retinoic acid receptor activity [GO:0003708]	7
GO:0001972	retinoic acid binding [GO:0001972]	7
GO:0008518	reduced folate carrier activity [GO:0008518]	7
GO:0008476	protein-tyrosine sulfotransferase activity [GO:0008476]	7
GO:0001735	prenylcysteine oxidase activity [GO:0001735]	7
GO:0045131	pre-mRNA branch point binding [GO:0045131]	7
GO:0042578	phosphoric ester hydrolase activity [GO:0042578]	7
GO:0004643	phosphoribosylaminoimidazolecarboxamide formyltransferase activity [GO:0004643]	7
GO:0016316	phosphatidylinositol-3,4-bisphosphate 4-phosphatase activity [GO:0016316]	7
GO:0036479	peroxidase inhibitor activity [GO:0036479]	7
GO:0004991	parathyroid hormone receptor activity [GO:0004991]	7
GO:0008474	palmitoyl-(protein) hydrolase activity [GO:0008474]	7
GO:0008396	oxysterol 7-alpha-hydroxylase activity [GO:0008396]	7
GO:0016641	oxidoreductase activity, acting on the CH-NH2 group of donors, oxygen as acceptor [GO:0016641]	7
GO:0016628	oxidoreductase activity, acting on the CH-CH group of donors, NAD or NADP as acceptor [GO:0016628]	7
GO:0019531	oxalate transmembrane transporter activity [GO:0019531]	7
GO:0004576	oligosaccharyl transferase activity [GO:0004576]	7
GO:0070492	oligosaccharide binding [GO:0070492]	7
GO:0004514	nicotinate-nucleotide diphosphorylase (carboxylating) activity [GO:0004514]	7
GO:0060090	molecular adaptor activity [GO:0060090]	7
GO:0004476	mannose-6-phosphate isomerase activity [GO:0004476]	7
GO:0004471	malate dehydrogenase (decarboxylating) (NAD+) activity [GO:0004471]	7
GO:0055102	lipase inhibitor activity [GO:0055102]	7
GO:0035473	lipase binding [GO:0035473]	7
GO:0004450	isocitrate dehydrogenase (NADP+) activity [GO:0004450]	7
GO:0005229	intracellular calcium activated chloride channel activity [GO:0005229]	7
GO:0005136	interleukin-4 receptor binding [GO:0005136]	7
GO:0052745	inositol phosphate phosphatase activity [GO:0052745]	7
GO:0004427	inorganic diphosphatase activity [GO:0004427]	7
GO:0042562	hormone binding [GO:0042562]	7
GO:0046974	histone methyltransferase activity (H3-K9 specific) [GO:0046974]	7
GO:0043996	histone acetyltransferase activity (H4-K8 specific) [GO:0043996]	7
GO:0043995	histone acetyltransferase activity (H4-K5 specific) [GO:0043995]	7
GO:0046972	histone acetyltransferase activity (H4-K16 specific) [GO:0046972]	7
GO:0032137	guanine/thymine mispair binding [GO:0032137]	7
GO:0004370	glycerol kinase activity [GO:0004370]	7
GO:0004348	glucosylceramidase activity [GO:0004348]	7
GO:0070095	fructose-6-phosphate binding [GO:0070095]	7
GO:0005542	folic acid binding [GO:0005542]	7
GO:0048256	flap endonuclease activity [GO:0048256]	7
GO:0004321	fatty-acyl-CoA synthase activity [GO:0004321]	7
GO:0015645	fatty acid ligase activity [GO:0015645]	7
GO:0004308	exo-alpha-sialidase activity [GO:0004308]	7
GO:0051379	epinephrine binding [GO:0051379]	7
GO:0051908	double-stranded DNA 5'-3' exodeoxyribonuclease activity [GO:0051908]	7
GO:0042281	dolichyl pyrophosphate Man9GlcNAc2 alpha-1,3-glucosyltransferase activity [GO:0042281]	7
GO:0070513	death domain binding [GO:0070513]	7
GO:0004127	cytidylate kinase activity [GO:0004127]	7
GO:0031071	cysteine desulfurase activity [GO:0031071]	7
GO:0004111	creatine kinase activity [GO:0004111]	7
GO:0035615	clathrin adaptor activity [GO:0035615]	7
GO:0140080	class III/IV DNA-(apurinic or apyrimidinic site) lyase activity [GO:0140080]	7
GO:0140078	class I DNA-(apurinic or apyrimidinic site) lyase activity [GO:0140078]	7
GO:0045499	chemorepellent activity [GO:0045499]	7
GO:0004950	chemokine receptor activity [GO:0004950]	7
GO:0015491	cation [GO:0015491]	7
GO:0047499	calcium-independent phospholipase A2 activity [GO:0047499]	7
GO:0004862	cAMP-dependent protein kinase inhibitor activity [GO:0004862]	7
GO:0004084	branched-chain-amino-acid transaminase activity [GO:0004084]	7
GO:0032052	bile acid binding [GO:0032052]	7
GO:0015106	bicarbonate transmembrane transporter activity [GO:0015106]	7
GO:0047150	betaine-homocysteine S-methyltransferase activity [GO:0047150]	7
GO:1904713	beta-catenin destruction complex binding [GO:1904713]	7
GO:0004065	arylsulfatase activity [GO:0004065]	7
GO:0071532	ankyrin repeat binding [GO:0071532]	7
GO:0097643	amylin receptor activity [GO:0097643]	7
GO:0004046	aminoacylase activity [GO:0004046]	7
GO:0001665	alpha-N-acetylgalactosaminide alpha-2,6-sialyltransferase activity [GO:0001665]	7
GO:0004013	adenosylhomocysteinase activity [GO:0004013]	7
GO:0003996	acyl-CoA ligase activity [GO:0003996]	7
GO:0016881	acid-amino acid ligase activity [GO:0016881]	7
GO:0022848	acetylcholine-gated cation-selective channel activity [GO:0022848]	7
GO:0048040	UDP-glucuronate decarboxylase activity [GO:0048040]	7
GO:0034511	U3 snoRNA binding [GO:0034511]	7
GO:0030626	U12 snRNA binding [GO:0030626]	7
GO:0035613	RNA stem-loop binding [GO:0035613]	7
GO:0033829	O-fucosylpeptide 3-beta-N-acetylglucosaminyltransferase activity [GO:0033829]	7
GO:0008374	O-acyltransferase activity [GO:0008374]	7
GO:0035529	NADH pyrophosphatase activity [GO:0035529]	7
GO:0008448	N-acetylglucosamine-6-phosphate deacetylase activity [GO:0008448]	7
GO:0030275	LRR domain binding [GO:0030275]	7
GO:0004459	L-lactate dehydrogenase activity [GO:0004459]	7
GO:0036435	K48-linked polyubiquitin modification-dependent protein binding [GO:0036435]	7
GO:0003937	IMP cyclohydrolase activity [GO:0003937]	7
GO:0034211	GTP-dependent protein kinase activity [GO:0034211]	7
GO:0004677	DNA-dependent protein kinase activity [GO:0004677]	7
GO:0003918	DNA topoisomerase type II (ATP-hydrolyzing) activity [GO:0003918]	7
GO:0019104	DNA N-glycosylase activity [GO:0019104]	7
GO:0047837	D-xylose 1-dehydrogenase (NADP+) activity [GO:0047837]	7
GO:0045236	CXCR chemokine receptor binding [GO:0045236]	7
GO:0036122	BMP binding [GO:0036122]	7
GO:0052855	ADP-dependent NAD(P)H-hydrate dehydratase activity [GO:0052855]	7
GO:0004854	xanthine dehydrogenase activity [GO:0004854]	6
GO:0043184	vascular endothelial growth factor receptor 2 binding [GO:0043184]	6
GO:0005026	transforming growth factor beta receptor activity, type II [GO:0005026]	6
GO:0001134	transcription factor activity, transcription factor recruiting [GO:0001134]	6
GO:0070053	thrombospondin receptor activity [GO:0070053]	6
GO:0004792	thiosulfate sulfurtransferase activity [GO:0004792]	6
GO:0098680	template-free RNA nucleotidyltransferase [GO:0098680]	6
GO:0008193	tRNA guanylyltransferase activity [GO:0008193]	6
GO:0017069	snRNA binding [GO:0017069]	6
GO:0044388	small protein activating enzyme binding [GO:0044388]	6
GO:0009007	site-specific DNA-methyltransferase (adenine-specific) activity [GO:0009007]	6
GO:0004525	ribonuclease III activity [GO:0004525]	6
GO:1905394	retromer complex binding [GO:1905394]	6
GO:0004744	retinal isomerase activity [GO:0004744]	6
GO:0008479	queuine tRNA-ribosyltransferase activity [GO:0008479]	6
GO:0004740	pyruvate dehydrogenase (acetyl-transferring) kinase activity [GO:0004740]	6
GO:0015489	putrescine transmembrane transporter activity [GO:0015489]	6
GO:1990782	protein tyrosine kinase binding [GO:1990782]	6
GO:0004957	prostaglandin E receptor activity [GO:0004957]	6
GO:0004827	proline-tRNA ligase activity [GO:0004827]	6
GO:0008131	primary amine oxidase activity [GO:0008131]	6
GO:0022820	potassium ion symporter activity [GO:0022820]	6
GO:0046592	polyamine oxidase activity [GO:0046592]	6
GO:0016005	phospholipase A2 activator activity [GO:0016005]	6
GO:0043812	phosphatidylinositol-4-phosphate phosphatase activity [GO:0043812]	6
GO:0042975	peroxisome proliferator activated receptor binding [GO:0042975]	6
GO:0046922	peptide-O-fucosyltransferase activity [GO:0046922]	6
GO:0000224	peptide-N4-(N-acetyl-beta-glucosaminyl)asparagine amidase activity [GO:0000224]	6
GO:0004596	peptide alpha-N-acetyltransferase activity [GO:0004596]	6
GO:0046899	nucleoside triphosphate adenylate kinase activity [GO:0046899]	6
GO:0005168	neurotrophin TRKA receptor binding [GO:0005168]	6
GO:0004983	neuropeptide Y receptor activity [GO:0004983]	6
GO:0038132	neuregulin binding [GO:0038132]	6
GO:0030366	molybdopterin synthase activity [GO:0030366]	6
GO:0031435	mitogen-activated protein kinase kinase kinase binding [GO:0031435]	6
GO:0030983	mismatched DNA binding [GO:0030983]	6
GO:0008327	methyl-CpG binding [GO:0008327]	6
GO:0004478	methionine adenosyltransferase activity [GO:0004478]	6
GO:0070991	medium-chain-acyl-CoA dehydrogenase activity [GO:0070991]	6
GO:0042171	lysophosphatidic acid acyltransferase activity [GO:0042171]	6
GO:0102250	linear malto-oligosaccharide phosphorylase activity [GO:0102250]	6
GO:0043522	leucine zipper domain binding [GO:0043522]	6
GO:1990460	leptin receptor binding [GO:1990460]	6
GO:0005055	laminin receptor activity [GO:0005055]	6
GO:0047315	kynurenine-glyoxylate transaminase activity [GO:0047315]	6
GO:0005242	inward rectifier potassium channel activity [GO:0005242]	6
GO:0016868	intramolecular transferase activity, phosphotransferases [GO:0016868]	6
GO:0030368	interleukin-17 receptor activity [GO:0030368]	6
GO:0004908	interleukin-1 receptor activity [GO:0004908]	6
GO:0052658	inositol-1,4,5-trisphosphate 5-phosphatase activity [GO:0052658]	6
GO:0035299	inositol pentakisphosphate 2-kinase activity [GO:0035299]	6
GO:0016818	hydrolase activity, acting on acid anhydrides, in phosphorus-containing anhydrides [GO:0016818]	6
GO:0034647	histone demethylase activity (H3-trimethyl-K4 specific) [GO:0034647]	6
GO:0008035	high-density lipoprotein particle binding [GO:0008035]	6
GO:0008184	glycogen phosphorylase activity [GO:0008184]	6
GO:0036374	glutathione hydrolase activity [GO:0036374]	6
GO:0004357	glutamate-cysteine ligase activity [GO:0004357]	6
GO:0004346	glucose-6-phosphatase activity [GO:0004346]	6
GO:0052851	ferric-chelate reductase (NADPH) activity [GO:0052851]	6
GO:0080019	fatty-acyl-CoA reductase (alcohol-forming) activity [GO:0080019]	6
GO:0016934	extracellular-glycine-gated chloride channel activity [GO:0016934]	6
GO:0016403	dimethylargininase activity [GO:0016403]	6
GO:0004140	dephospho-CoA kinase activity [GO:0004140]	6
GO:0016807	cysteine-type carboxypeptidase activity [GO:0016807]	6
GO:0016018	cyclosporin A binding [GO:0016018]	6
GO:0008823	cupric reductase activity [GO:0008823]	6
GO:0098639	collagen binding involved in cell-matrix adhesion [GO:0098639]	6
GO:0070410	co-SMAD binding [GO:0070410]	6
GO:0032050	clathrin heavy chain binding [GO:0032050]	6
GO:0070087	chromo shadow domain binding [GO:0070087]	6
GO:0004568	chitinase activity [GO:0004568]	6
GO:0001729	ceramide kinase activity [GO:0001729]	6
GO:0004096	catalase activity [GO:0004096]	6
GO:0033192	calmodulin-dependent protein phosphatase activity [GO:0033192]	6
GO:0009931	calcium-dependent protein serine/threonine kinase activity [GO:0009931]	6
GO:0031716	calcitonin receptor binding [GO:0031716]	6
GO:0030553	cGMP binding [GO:0030553]	6
GO:0004082	bisphosphoglycerate mutase activity [GO:0004082]	6
GO:0004563	beta-N-acetylhexosaminidase activity [GO:0004563]	6
GO:0004815	aspartate-tRNA ligase activity [GO:0004815]	6
GO:0004066	asparagine synthase (glutamine-hydrolyzing) activity [GO:0004066]	6
GO:0004135	amylo-alpha-1,6-glucosidase activity [GO:0004135]	6
GO:0052885	all-trans-retinyl-ester hydrolase, 11-cis retinol forming activity [GO:0052885]	6
GO:0102965	alcohol-forming fatty acyl-CoA reductase activity [GO:0102965]	6
GO:0048185	activin binding [GO:0048185]	6
GO:0030898	actin-dependent ATPase activity [GO:0030898]	6
GO:0003994	aconitate hydratase activity [GO:0003994]	6
GO:0003986	acetyl-CoA hydrolase activity [GO:0003986]	6
GO:0071567	UFM1 hydrolase activity [GO:0071567]	6
GO:0003980	UDP-glucose [GO:0003980]	6
GO:0032184	SUMO polymer binding [GO:0032184]	6
GO:0097677	STAT family protein binding [GO:0097677]	6
GO:0102499	SHG alpha-glucan phosphorylase activity [GO:0102499]	6
GO:0051903	S-(hydroxymethyl)glutathione dehydrogenase activity [GO:0051903]	6
GO:0048495	Roundabout binding [GO:0048495]	6
GO:0008321	Ral guanyl-nucleotide exchange factor activity [GO:0008321]	6
GO:0005093	Rab GDP-dissociation inhibitor activity [GO:0005093]	6
GO:0061629	RNA polymerase II sequence-specific DNA binding transcription factor binding [GO:0061629]	6
GO:0034979	NAD-dependent protein deacetylase activity [GO:0034979]	6
GO:0102148	N-acetyl-beta-D-galactosaminidase activity [GO:0102148]	6
GO:0061578	Lys63-specific deubiquitinase activity [GO:0061578]	6
GO:0080130	L-phenylalanine [GO:0080130]	6
GO:0004069	L-aspartate [GO:0004069]	6
GO:0003938	IMP dehydrogenase activity [GO:0003938]	6
GO:0003920	GMP reductase activity [GO:0003920]	6
GO:0050811	GABA receptor binding [GO:0050811]	6
GO:0004993	G-protein coupled serotonin receptor activity [GO:0004993]	6
GO:0051373	FATZ binding [GO:0051373]	6
GO:0009008	DNA-methyltransferase activity [GO:0009008]	6
GO:0030337	DNA polymerase processivity factor activity [GO:0030337]	6
GO:0019150	D-ribulokinase activity [GO:0019150]	6
GO:0047820	D-glutamate cyclase activity [GO:0047820]	6
GO:0003883	CTP synthase activity [GO:0003883]	6
GO:0008420	CTD phosphatase activity [GO:0008420]	6
GO:0050700	CARD domain binding [GO:0050700]	6
GO:0016493	C-C chemokine receptor activity [GO:0016493]	6
GO:0046404	ATP-dependent polydeoxyribonucleotide 5'-hydroxyl-kinase activity [GO:0046404]	6
GO:0047453	ATP-dependent NAD(P)H-hydrate dehydratase activity [GO:0047453]	6
GO:0003875	ADP-ribosylarginine hydrolase activity [GO:0003875]	6
GO:0003867	4-aminobutyrate transaminase activity [GO:0003867]	6
GO:0004134	4-alpha-glucanotransferase activity [GO:0004134]	6
GO:0042781	3'-tRNA processing endoribonuclease activity [GO:0042781]	6
GO:0003842	1-pyrroline-5-carboxylate dehydrogenase activity [GO:0003842]	6
GO:0022829	wide pore channel activity [GO:0022829]	5
GO:0086057	voltage-gated calcium channel activity involved in bundle of His cell action potential [GO:0086057]	5
GO:0001618	virus receptor activity [GO:0001618]	5
GO:0038085	vascular endothelial growth factor binding [GO:0038085]	5
GO:0004832	valine-tRNA ligase activity [GO:0004832]	5
GO:0070569	uridylyltransferase activity [GO:0070569]	5
GO:0015292	uniporter activity [GO:0015292]	5
GO:0044390	ubiquitin-like protein conjugating enzyme binding [GO:0044390]	5
GO:0019799	tubulin N-acetyltransferase activity [GO:0019799]	5
GO:0045142	triplex DNA binding [GO:0045142]	5
GO:0004675	transmembrane receptor protein serine/threonine kinase activity [GO:0004675]	5
GO:0016150	translation release factor activity, codon nonspecific [GO:0016150]	5
GO:0000988	transcription factor activity, protein binding [GO:0000988]	5
GO:0001135	transcription factor activity, RNA polymerase II transcription factor recruiting [GO:0001135]	5
GO:0001076	transcription factor activity, RNA polymerase II transcription factor binding [GO:0001076]	5
GO:0001222	transcription corepressor binding [GO:0001222]	5
GO:0015349	thyroid hormone transmembrane transporter activity [GO:0015349]	5
GO:0031433	telethonin binding [GO:0031433]	5
GO:0008176	tRNA (guanine-N7-)-methyltransferase activity [GO:0008176]	5
GO:0004776	succinate-CoA ligase (GDP-forming) activity [GO:0004776]	5
GO:0019911	structural constituent of myelin sheath [GO:0019911]	5
GO:1990239	steroid hormone binding [GO:1990239]	5
GO:0051996	squalene synthase activity [GO:0051996]	5
GO:0046624	sphingolipid transporter activity [GO:0046624]	5
GO:0015299	solute [GO:0015299]	5
GO:0031267	small GTPase binding [GO:0031267]	5
GO:0032138	single base insertion or deletion binding [GO:0032138]	5
GO:0004758	serine C-palmitoyltransferase activity [GO:0004758]	5
GO:0046965	retinoid X receptor binding [GO:0046965]	5
GO:0042134	rRNA primary transcript binding [GO:0042134]	5
GO:0070039	rRNA (guanosine-2'-O-)-methyltransferase activity [GO:0070039]	5
GO:0015651	quaternary ammonium group transmembrane transporter activity [GO:0015651]	5
GO:0004739	pyruvate dehydrogenase (acetyl-transferring) activity [GO:0004739]	5
GO:0043394	proteoglycan binding [GO:0043394]	5
GO:0070773	protein-N-terminal glutamine amidohydrolase activity [GO:0070773]	5
GO:0004865	protein serine/threonine phosphatase inhibitor activity [GO:0004865]	5
GO:0030291	protein serine/threonine kinase inhibitor activity [GO:0030291]	5
GO:0034236	protein kinase A catalytic subunit binding [GO:0034236]	5
GO:0016262	protein N-acetylglucosaminyltransferase activity [GO:0016262]	5
GO:0004659	prenyltransferase activity [GO:0004659]	5
GO:0004654	polyribonucleotide nucleotidyltransferase activity [GO:0004654]	5
GO:0009881	photoreceptor activity [GO:0009881]	5
GO:0016849	phosphorus-oxygen lyase activity [GO:0016849]	5
GO:0004644	phosphoribosylglycinamide formyltransferase activity [GO:0004644]	5
GO:0004641	phosphoribosylformylglycinamidine cyclo-ligase activity [GO:0004641]	5
GO:0004637	phosphoribosylamine-glycine ligase activity [GO:0004637]	5
GO:0005548	phospholipid transporter activity [GO:0005548]	5
GO:0043274	phospholipase binding [GO:0043274]	5
GO:0004618	phosphoglycerate kinase activity [GO:0004618]	5
GO:0034597	phosphatidylinositol-4,5-bisphosphate 4-phosphatase activity [GO:0034597]	5
GO:0034594	phosphatidylinositol trisphosphate phosphatase activity [GO:0034594]	5
GO:1901981	phosphatidylinositol phosphate binding [GO:1901981]	5
GO:0008970	phosphatidylcholine 1-acylhydrolase activity [GO:0008970]	5
GO:0015114	phosphate ion transmembrane transporter activity [GO:0015114]	5
GO:0061733	peptide-lysine-N-acetyltransferase activity [GO:0061733]	5
GO:0004729	oxygen-dependent protoporphyrinogen oxidase activity [GO:0004729]	5
GO:0016903	oxidoreductase activity, acting on the aldehyde or oxo group of donors [GO:0016903]	5
GO:0032357	oxidized purine DNA binding [GO:0032357]	5
GO:0004587	ornithine-oxo-acid transaminase activity [GO:0004587]	5
GO:0004924	oncostatin-M receptor activity [GO:0004924]	5
GO:0098519	nucleotide phosphatase activity, acting on free nucleotides [GO:0098519]	5
GO:0017110	nucleoside-diphosphatase activity [GO:0017110]	5
NAD(P)H] activit	nitrite reductase [NAD(P)H] activity [GO:0008942]	5
GO:0004515	nicotinate-nucleotide adenylyltransferase activity [GO:0004515]	5
GO:0004516	nicotinate phosphoribosyltransferase activity [GO:0004516]	5
GO:0000309	nicotinamide-nucleotide adenylyltransferase activity [GO:0000309]	5
GO:0005030	neurotrophin receptor activity [GO:0005030]	5
GO:0097621	monoamine oxidase activity [GO:0097621]	5
GO:0048273	mitogen-activated protein kinase p38 binding [GO:0048273]	5
GO:0004491	methylmalonate-semialdehyde dehydrogenase (acylating) activity [GO:0004491]	5
GO:0004488	methylenetetrahydrofolate dehydrogenase (NADP+) activity [GO:0004488]	5
GO:0003908	methylated-DNA-[protein]-cysteine S-methyltransferase activity [GO:0003908]	5
GO:0004825	methionine-tRNA ligase activity [GO:0004825]	5
GO:0048270	methionine adenosyltransferase regulator activity [GO:0048270]	5
GO:0004573	mannosyl-oligosaccharide glucosidase activity [GO:0004573]	5
GO:0033925	mannosyl-glycoprotein endo-beta-N-acetylglucosaminidase activity [GO:0033925]	5
GO:0098808	mRNA cap binding [GO:0098808]	5
GO:0070915	lysophosphatidic acid receptor activity [GO:0070915]	5
GO:0031403	lithium ion binding [GO:0031403]	5
GO:0047291	lactosylceramide alpha-2,3-sialyltransferase activity [GO:0047291]	5
GO:0036137	kynurenine aminotransferase activity [GO:0036137]	5
GO:0004822	isoleucine-tRNA ligase activity [GO:0004822]	5
GO:0019966	interleukin-1 binding [GO:0019966]	5
GO:0005159	insulin-like growth factor receptor binding [GO:0005159]	5
GO:0004445	inositol-polyphosphate 5-phosphatase activity [GO:0004445]	5
GO:0004421	hydroxymethylglutaryl-CoA synthase activity [GO:0004421]	5
GO:0016820	hydrolase activity, acting on acid anhydrides, catalyzing transmembrane movement of substances [GO:0016820]	5
GO:0042799	histone methyltransferase activity (H4-K20 specific) [GO:0042799]	5
GO:0004363	glutathione synthase activity [GO:0004363]	5
GO:0004350	glutamate-5-semialdehyde dehydrogenase activity [GO:0004350]	5
GO:0016595	glutamate binding [GO:0016595]	5
GO:0004349	glutamate 5-kinase activity [GO:0004349]	5
GO:0003839	gamma-glutamylcyclotransferase activity [GO:0003839]	5
GO:0017064	fatty acid amide hydrolase activity [GO:0017064]	5
GO:0004311	farnesyltranstransferase activity [GO:0004311]	5
GO:0004310	farnesyl-diphosphate farnesyltransferase activity [GO:0004310]	5
GO:0045153	electron transporter, transferring electrons within CoQH2-cytochrome c reductase complex activity [GO:0045153]	5
GO:0034452	dynactin binding [GO:0034452]	5
GO:0004144	diacylglycerol O-acyltransferase activity [GO:0004144]	5
GO:0035800	deubiquitinase activator activity [GO:0035800]	5
GO:0034038	deoxyhypusine synthase activity [GO:0034038]	5
GO:0017125	deoxycytidyl transferase activity [GO:0017125]	5
GO:0008093	cytoskeletal adaptor activity [GO:0008093]	5
GO:0035438	cyclic-di-GMP binding [GO:0035438]	5
GO:0004109	coproporphyrinogen oxidase activity [GO:0004109]	5
GO:0005375	copper ion transmembrane transporter activity [GO:0005375]	5
GO:0039706	co-receptor binding [GO:0039706]	5
GO:0016830	carbon-carbon lyase activity [GO:0016830]	5
GO:0015278	calcium-release channel activity [GO:0015278]	5
GO:0047710	bis(5'-adenosyl)-triphosphatase activity [GO:0047710]	5
GO:0052798	beta-galactoside alpha-2,3-sialyltransferase activity [GO:0052798]	5
GO:0031697	beta-1 adrenergic receptor binding [GO:0031697]	5
GO:0004067	asparaginase activity [GO:0004067]	5
GO:0070330	aromatase activity [GO:0070330]	5
GO:0034186	apolipoprotein A-I binding [GO:0034186]	5
GO:0004034	aldose 1-epimerase activity [GO:0004034]	5
GO:0004029	aldehyde dehydrogenase (NAD) activity [GO:0004029]	5
GO:0004014	adenosylmethionine decarboxylase activity [GO:0004014]	5
GO:0047617	acyl-CoA hydrolase activity [GO:0047617]	5
GO:0016407	acetyltransferase activity [GO:0016407]	5
GO:0003983	UTP [GO:0003983]	5
GO:0030622	U4atac snRNA binding [GO:0030622]	5
GO:0001026	TFIIIB-type transcription factor activity [GO:0001026]	5
GO:0000095	S-adenosyl-L-methionine transmembrane transporter activity [GO:0000095]	5
GO:0001025	RNA polymerase III transcription factor binding [GO:0001025]	5
GO:0001162	RNA polymerase II intronic transcription regulatory region sequence-specific DNA binding [GO:0001162]	5
GO:0001042	RNA polymerase I core binding [GO:0001042]	5
GO:0051425	PTB domain binding [GO:0051425]	5
GO:0015450	P-P-bond-hydrolysis-driven protein transmembrane transporter activity [GO:0015450]	5
GO:0004704	NF-kappaB-inducing kinase activity [GO:0004704]	5
GO:0008753	NADPH dehydrogenase (quinone) activity [GO:0008753]	5
GO:0070404	NADH binding [GO:0070404]	5
GO:0000210	NAD+ diphosphatase activity [GO:0000210]	5
GO:0003955	NAD(P)H dehydrogenase (quinone) activity [GO:0003955]	5
GO:0050129	N-formylglutamate deformylase activity [GO:0050129]	5
GO:0001517	N-acetylglucosamine 6-O-sulfotransferase activity [GO:0001517]	5
GO:0050659	N-acetylgalactosamine 4-sulfate 6-O-sulfotransferase activity [GO:0050659]	5
GO:0032405	MutLalpha complex binding [GO:0032405]	5
GO:0004838	L-tyrosine [GO:0004838]	5
GO:0015184	L-cystine transmembrane transporter activity [GO:0015184]	5
GO:0008732	L-allo-threonine aldolase activity [GO:0008732]	5
GO:0019785	ISG15-specific protease activity [GO:0019785]	5
GO:0071837	HMG box domain binding [GO:0071837]	5
GO:0034235	GPI anchor binding [GO:0034235]	5
GO:0032427	GBD domain binding [GO:0032427]	5
GO:0004890	GABA-A receptor activity [GO:0004890]	5
GO:0005176	ErbB-2 class receptor binding [GO:0005176]	5
GO:0017151	DEAD/H-box RNA helicase binding [GO:0017151]	5
GO:0017169	CDP-alcohol phosphatidyltransferase activity [GO:0017169]	5
GO:1904288	BAT3 complex binding [GO:1904288]	5
GO:0019777	Atg12 transferase activity [GO:0019777]	5
GO:0032575	ATP-dependent 5'-3' RNA helicase activity [GO:0032575]	5
GO:0033682	ATP-dependent 5'-3' DNA/RNA helicase activity [GO:0033682]	5
GO:0035612	AP-2 adaptor complex binding [GO:0035612]	5
GO:0097322	7SK snRNA binding [GO:0097322]	5
GO:0043139	5'-3' DNA helicase activity [GO:0043139]	5
GO:0047025	3-oxoacyl-[acyl-carrier-protein] reductase (NADH) activity [GO:0047025]	5
GO:0048257	3'-flap endonuclease activity [GO:0048257]	5
GO:0004115	3',5'-cyclic-AMP phosphodiesterase activity [GO:0004115]	5
GO:0004430	1-phosphatidylinositol 4-kinase activity [GO:0004430]	5
GO:0003847	1-alkyl-2-acetylglycerophosphocholine esterase activity [GO:0003847]	5
GO:0047184	1-acylglycerophosphocholine O-acyltransferase activity [GO:0047184]	5
GO:0046525	xylosylprotein 4-beta-galactosyltransferase activity [GO:0046525]	4
GO:0072320	volume-sensitive chloride channel activity [GO:0072320]	4
GO:0030171	voltage-gated proton channel activity [GO:0030171]	4
GO:0046790	virion binding [GO:0046790]	4
GO:0030377	urokinase plasminogen activator receptor activity [GO:0030377]	4
GO:0004844	uracil DNA N-glycosylase activity [GO:0004844]	4
GO:0140036	ubiquitin-dependent protein binding [GO:0140036]	4
GO:1990948	ubiquitin ligase inhibitor activity [GO:1990948]	4
GO:0072545	tyrosine binding [GO:0072545]	4
GO:0031014	troponin T binding [GO:0031014]	4
GO:0031013	troponin I binding [GO:0031013]	4
GO:0050354	triokinase activity [GO:0050354]	4
GO:0005005	transmembrane-ephrin receptor activity [GO:0005005]	4
GO:0005025	transforming growth factor beta receptor activity, type I [GO:0005025]	4
GO:0000990	transcription factor activity, core RNA polymerase binding [GO:0000990]	4
GO:0001181	transcription factor activity, core RNA polymerase I binding [GO:0001181]	4
GO:0070324	thyroid hormone binding [GO:0070324]	4
GO:0047045	testosterone 17-beta-dehydrogenase (NADP+) activity [GO:0047045]	4
GO:0052381	tRNA dimethylallyltransferase activity [GO:0052381]	4
GO:0016300	tRNA (uracil) methyltransferase activity [GO:0016300]	4
GO:0045545	syndecan binding [GO:0045545]	4
NAD(P)+] activit	succinate-semialdehyde dehydrogenase [NAD(P)+] activity [GO:0009013]	4
GO:0016844	strictosidine synthase activity [GO:0016844]	4
GO:0015279	store-operated calcium channel activity [GO:0015279]	4
GO:0042392	sphingosine-1-phosphate phosphatase activity [GO:0042392]	4
GO:0050291	sphingosine N-acyltransferase activity [GO:0050291]	4
GO:0035614	snRNA stem-loop binding [GO:0035614]	4
GO:0016890	site-specific endodeoxyribonuclease activity, specific for altered base [GO:0016890]	4
GO:1990518	single-stranded DNA-dependent ATP-dependent 3'-5' DNA helicase activity [GO:1990518]	4
GO:0032143	single thymine insertion binding [GO:0032143]	4
GO:0015136	sialic acid transmembrane transporter activity [GO:0015136]	4
GO:0070008	serine-type exopeptidase activity [GO:0070008]	4
GO:0004828	serine-tRNA ligase activity [GO:0004828]	4
GO:0008430	selenium binding [GO:0008430]	4
GO:0005219	ryanodine-sensitive calcium-release channel activity [GO:0005219]	4
GO:0032217	riboflavin transporter activity [GO:0032217]	4
GO:0042602	riboflavin reductase (NADPH) activity [GO:0042602]	4
GO:0001758	retinal dehydrogenase activity [GO:0001758]	4
GO:0001069	regulatory region RNA binding [GO:0001069]	4
GO:0048019	receptor antagonist activity [GO:0048019]	4
GO:0016435	rRNA (guanine) methyltransferase activity [GO:0016435]	4
GO:0050833	pyruvate transmembrane transporter activity [GO:0050833]	4
GO:0034604	pyruvate dehydrogenase (NAD+) activity [GO:0034604]	4
GO:0016462	pyrophosphatase activity [GO:0016462]	4
GO:0008263	pyrimidine-specific mismatch base pair DNA N-glycosylase activity [GO:0008263]	4
GO:0000701	purine-specific mismatch base pair DNA N-glycosylase activity [GO:0000701]	4
GO:0004731	purine-nucleoside phosphorylase activity [GO:0004731]	4
GO:0031871	proteinase activated receptor binding [GO:0031871]	4
GO:0047402	protein-glucosylgalactosylhydroxylysine glucosidase activity [GO:0047402]	4
GO:0004668	protein-arginine deiminase activity [GO:0004668]	4
GO:1905538	polysome binding [GO:1905538]	4
GO:0017130	poly(C) RNA binding [GO:0017130]	4
GO:0004647	phosphoserine phosphatase activity [GO:0004647]	4
GO:0004630	phospholipase D activity [GO:0004630]	4
GO:0042301	phosphate ion binding [GO:0042301]	4
GO:0035605	peptidyl-cysteine S-nitrosylase activity [GO:0035605]	4
GO:0004595	pantetheine-phosphate adenylyltransferase activity [GO:0004595]	4
GO:0016401	palmitoyl-CoA oxidase activity [GO:0016401]	4
GO:0016620	oxidoreductase activity, acting on the aldehyde or oxo group of donors, NAD or NADP as acceptor [GO:0016620]	4
GO:0016667	oxidoreductase activity, acting on a sulfur group of donors [GO:0016667]	4
GO:0035515	oxidative RNA demethylase activity [GO:0035515]	4
GO:0031493	nucleosomal histone binding [GO:0031493]	4
GO:0017111	nucleoside-triphosphatase activity [GO:0017111]	4
GO:0004687	myosin light chain kinase activity [GO:0004687]	4
GO:0032027	myosin light chain binding [GO:0032027]	4
GO:0035939	microsatellite binding [GO:0035939]	4
GO:0004485	methylcrotonoyl-CoA carboxylase activity [GO:0004485]	4
GO:0050080	malonyl-CoA decarboxylase activity [GO:0050080]	4
GO:0004482	mRNA (guanine-N7-)-methyltransferase activity [GO:0004482]	4
GO:0004466	long-chain-acyl-CoA dehydrogenase activity [GO:0004466]	4
GO:0070892	lipoteichoic acid receptor activity [GO:0070892]	4
GO:0055103	ligase regulator activity [GO:0055103]	4
GO:0004463	leukotriene-A4 hydrolase activity [GO:0004463]	4
GO:0004923	leukemia inhibitory factor receptor activity [GO:0004923]	4
GO:0005381	iron ion transmembrane transporter activity [GO:0005381]	4
GO:0019215	intermediate filament binding [GO:0019215]	4
GO:0045518	interleukin-22 receptor binding [GO:0045518]	4
GO:0045517	interleukin-20 receptor binding [GO:0045517]	4
GO:0043559	insulin binding [GO:0043559]	4
GO:0000831	inositol hexakisphosphate 6-kinase activity [GO:0000831]	4
GO:0019865	immunoglobulin binding [GO:0019865]	4
GO:0016618	hydroxypyruvate reductase activity [GO:0016618]	4
GO:0033971	hydroxyisourate hydrolase activity [GO:0033971]	4
GO:0016812	hydrolase activity, acting on carbon-nitrogen (but not peptide) bonds, in cyclic amides [GO:0016812]	4
GO:0008553	hydrogen-exporting ATPase activity, phosphorylative mechanism [GO:0008553]	4
GO:0050501	hyaluronan synthase activity [GO:0050501]	4
GO:0004821	histidine-tRNA ligase activity [GO:0004821]	4
GO:0004396	hexokinase activity [GO:0004396]	4
GO:0000404	heteroduplex DNA loop binding [GO:0000404]	4
GO:0070851	growth factor receptor binding [GO:0070851]	4
GO:0030267	glyoxylate reductase (NADP) activity [GO:0030267]	4
GO:0004366	glycerol-3-phosphate O-acyltransferase activity [GO:0004366]	4
GO:0008488	gamma-glutamyl carboxylase activity [GO:0008488]	4
GO:0070051	fibrinogen binding [GO:0070051]	4
GO:0008198	ferrous iron binding [GO:0008198]	4
GO:1990430	extracellular matrix protein binding [GO:1990430]	4
GO:1990188	euchromatin binding [GO:1990188]	4
GO:0004305	ethanolamine kinase activity [GO:0004305]	4
GO:0004962	endothelin receptor activity [GO:0004962]	4
GO:0000406	double-strand/single-strand DNA junction binding [GO:0000406]	4
GO:0004169	dolichyl-phosphate-mannose-protein mannosyltransferase activity [GO:0004169]	4
GO:0052925	dol-P-Man [GO:0052925]	4
GO:0032181	dinucleotide repeat insertion binding [GO:0032181]	4
GO:0004157	dihydropyrimidinase activity [GO:0004157]	4
GO:0004742	dihydrolipoyllysine-residue acetyltransferase activity [GO:0004742]	4
GO:0004148	dihydrolipoyl dehydrogenase activity [GO:0004148]	4
GO:0071633	dihydroceramidase activity [GO:0071633]	4
GO:0019213	deacetylase activity [GO:0019213]	4
GO:0004170	dUTP diphosphatase activity [GO:0004170]	4
GO:0005126	cytokine receptor binding [GO:0005126]	4
GO:0004126	cytidine deaminase activity [GO:0004126]	4
GO:0008656	cysteine-type endopeptidase activator activity involved in apoptotic process [GO:0008656]	4
GO:0004817	cysteine-tRNA ligase activity [GO:0004817]	4
GO:0047804	cysteine-S-conjugate beta-lyase activity [GO:0047804]	4
GO:0061575	cyclin-dependent protein serine/threonine kinase activator activity [GO:0061575]	4
GO:0019912	cyclin-dependent protein kinase activating kinase activity [GO:0019912]	4
GO:0061501	cyclic-GMP-AMP synthase activity [GO:0061501]	4
GO:0061507	cyclic-GMP-AMP binding [GO:0061507]	4
GO:0005309	creatine [GO:0005309]	4
GO:0071936	coreceptor activity involved in Wnt signaling pathway [GO:0071936]	4
GO:0005127	ciliary neurotrophic factor receptor binding [GO:0005127]	4
GO:0019956	chemokine binding [GO:0019956]	4
GO:0019237	centromeric DNA binding [GO:0019237]	4
GO:0019200	carbohydrate kinase activity [GO:0019200]	4
GO:0004088	carbamoyl-phosphate synthase (glutamine-hydrolyzing) activity [GO:0004088]	4
GO:0008273	calcium, potassium [GO:0008273]	4
GO:0004692	cGMP-dependent protein kinase activity [GO:0004692]	4
GO:0008603	cAMP-dependent protein kinase regulator activity [GO:0008603]	4
GO:0004566	beta-glucuronidase activity [GO:0004566]	4
GO:0003836	beta-galactoside (CMP) alpha-2,3-sialyltransferase activity [GO:0003836]	4
GO:0016231	beta-N-acetylglucosaminidase activity [GO:0016231]	4
GO:0004070	aspartate carbamoyltransferase activity [GO:0004070]	4
GO:0004874	aryl hydrocarbon receptor activity [GO:0004874]	4
GO:1990763	arrestin family protein binding [GO:1990763]	4
GO:0050544	arachidonic acid binding [GO:0050544]	4
GO:0050444	aquacobalamin reductase (NADPH) activity [GO:0050444]	4
GO:0004047	aminomethyltransferase activity [GO:0004047]	4
GO:0004938	alpha2-adrenergic receptor activity [GO:0004938]	4
GO:0003828	alpha-N-acetylneuraminate alpha-2,8-sialyltransferase activity [GO:0003828]	4
GO:0004560	alpha-L-fucosidase activity [GO:0004560]	4
GO:0004035	alkaline phosphatase activity [GO:0004035]	4
NAD(P)+] activit	aldehyde dehydrogenase [NAD(P)+] activity [GO:0004030]	4
GO:0004022	alcohol dehydrogenase (NAD) activity [GO:0004022]	4
GO:0016361	activin receptor activity, type I [GO:0016361]	4
GO:0030586	[methionine synthase] reductase activity [GO:0030586]	4
GO:0003976	UDP-N-acetylglucosamine-lysosomal-enzyme N-acetylglucosaminephosphotransferase activity [GO:0003976]	4
GO:0003977	UDP-N-acetylglucosamine diphosphorylase activity [GO:0003977]	4
GO:0035662	Toll-like receptor 4 binding [GO:0035662]	4
GO:0001097	TFIIH-class transcription factor binding [GO:0001097]	4
GO:0003963	RNA-3'-phosphate cyclase activity [GO:0003963]	4
GO:0099122	RNA polymerase II C-terminal domain binding [GO:0099122]	4
GO:0001054	RNA polymerase I activity [GO:0001054]	4
GO:1905172	RISC complex binding [GO:1905172]	4
GO:0050786	RAGE receptor binding [GO:0050786]	4
GO:0008171	O-methyltransferase activity [GO:0008171]	4
GO:0019788	NEDD8 transferase activity [GO:0019788]	4
GO:0015039	NADPH-adrenodoxin reductase activity [GO:0015039]	4
GO:0043914	NADPH [GO:0043914]	4
GO:0003948	N4-(beta-N-acetylglucosaminyl)-L-asparaginase activity [GO:0003948]	4
GO:0008781	N-acylneuraminate cytidylyltransferase activity [GO:0008781]	4
GO:0008747	N-acetylneuraminate lyase activity [GO:0008747]	4
GO:0008745	N-acetylmuramoyl-L-alanine amidase activity [GO:0008745]	4
GO:0042288	MHC class I protein binding [GO:0042288]	4
GO:0052655	L-valine transaminase activity [GO:0052655]	4
GO:0052654	L-leucine transaminase activity [GO:0052654]	4
GO:0052656	L-isoleucine transaminase activity [GO:0052656]	4
GO:0070548	L-glutamine aminotransferase activity [GO:0070548]	4
GO:0050023	L-fuconate dehydratase activity [GO:0050023]	4
GO:0004705	JUN kinase activity [GO:0004705]	4
GO:0043398	HLH domain binding [GO:0043398]	4
GO:0061628	H3K27me3 modified histone binding [GO:0061628]	4
GO:0008446	GDP-mannose 4,6-dehydratase activity [GO:0008446]	4
GO:0004377	GDP-Man [GO:0004377]	4
GO:0002151	G-quadruplex RNA binding [GO:0002151]	4
GO:0031681	G-protein beta-subunit binding [GO:0031681]	4
GO:0019780	FAT10 activating enzyme activity [GO:0019780]	4
GO:0034012	FAD-AMP lyase (cyclizing) activity [GO:0034012]	4
GO:0015616	DNA translocase activity [GO:0015616]	4
GO:0003916	DNA topoisomerase activity [GO:0003916]	4
GO:0004458	D-lactate dehydrogenase (cytochrome) activity [GO:0004458]	4
GO:0017050	D-erythro-sphingosine kinase activity [GO:0017050]	4
GO:0051499	D-aminoacyl-tRNA deacylase activity [GO:0051499]	4
GO:0019958	C-X-C chemokine binding [GO:0019958]	4
GO:0017091	AU-rich element binding [GO:0017091]	4
GO:0034459	ATP-dependent 3'-5' RNA helicase activity [GO:0034459]	4
GO:0033681	ATP-dependent 3'-5' DNA/RNA helicase activity [GO:0033681]	4
GO:0003680	AT DNA binding [GO:0003680]	4
GO:0035650	AP-1 adaptor complex binding [GO:0035650]	4
GO:0003863	3-methyl-2-oxobutanoate dehydrogenase (2-methylpropanoyl-transferring) activity [GO:0003863]	4
GO:0003854	3-beta-hydroxy-delta5-steroid dehydrogenase activity [GO:0003854]	4
GO:0046964	3'-phosphoadenosine 5'-phosphosulfate transmembrane transporter activity [GO:0046964]	4
GO:0050656	3'-phosphoadenosine 5'-phosphosulfate binding [GO:0050656]	4
GO:0008296	3'-5'-exodeoxyribonuclease activity [GO:0008296]	4
GO:0003846	2-acylglycerol O-acyltransferase activity [GO:0003846]	4
GO:0003844	1,4-alpha-glucan branching enzyme activity [GO:0003844]	4
GO:0051990	(R)-2-hydroxyglutarate dehydrogenase activity [GO:0051990]	4
GO:0004856	xylulokinase activity [GO:0004856]	3
GO:0004855	xanthine oxidase activity [GO:0004855]	3
GO:0070326	very-low-density lipoprotein particle receptor binding [GO:0070326]	3
GO:0005000	vasopressin receptor activity [GO:0005000]	3
GO:1904454	ubiquitin-specific protease activity involved in positive regulation of ERAD pathway [GO:1904454]	3
GO:0005114	type II transforming growth factor beta receptor binding [GO:0005114]	3
GO:0004905	type I interferon receptor activity [GO:0004905]	3
GO:0031783	type 5 melanocortin receptor binding [GO:0031783]	3
GO:0031782	type 4 melanocortin receptor binding [GO:0031782]	3
GO:0031781	type 3 melanocortin receptor binding [GO:0031781]	3
GO:0070996	type 1 melanocortin receptor binding [GO:0070996]	3
GO:0004835	tubulin-tyrosine ligase activity [GO:0004835]	3
GO:0042903	tubulin deacetylase activity [GO:0042903]	3
GO:0004830	tryptophan-tRNA ligase activity [GO:0004830]	3
GO:0004807	triose-phosphate isomerase activity [GO:0004807]	3
GO:0016785	transferase activity, transferring selenium-containing groups [GO:0016785]	3
GO:0001011	transcription factor activity, sequence-specific DNA binding, RNA polymerase recruiting [GO:0001011]	3
GO:0001087	transcription factor activity, TFIIB-class binding [GO:0001087]	3
GO:0001187	transcription factor activity, RNA polymerase I CORE element binding transcription factor recruiting [GO:0001187]	3
GO:0050347	trans-octaprenyltranstransferase activity [GO:0050347]	3
GO:0000010	trans-hexaprenyltranstransferase activity [GO:0000010]	3
GO:0004799	thymidylate synthase activity [GO:0004799]	3
GO:0004797	thymidine kinase activity [GO:0004797]	3
GO:0031870	thromboxane A2 receptor binding [GO:0031870]	3
GO:0008379	thioredoxin peroxidase activity [GO:0008379]	3
GO:0015403	thiamine uptake transmembrane transporter activity [GO:0015403]	3
GO:0050333	thiamin-triphosphatase activity [GO:0050333]	3
GO:0048156	tau protein binding [GO:0048156]	3
GO:0004784	superoxide dismutase activity [GO:0004784]	3
GO:0097100	supercoiled DNA binding [GO:0097100]	3
GO:0050313	sulfur dioxygenase activity [GO:0050313]	3
GO:0043199	sulfate binding [GO:0043199]	3
GO:0004781	sulfate adenylyltransferase (ATP) activity [GO:0004781]	3
GO:0004777	succinate-semialdehyde dehydrogenase (NAD+) activity [GO:0004777]	3
GO:0008398	sterol 14-demethylase activity [GO:0008398]	3
GO:0008117	sphinganine-1-phosphate aldolase activity [GO:0008117]	3
GO:0015347	sodium-independent organic anion transmembrane transporter activity [GO:0015347]	3
GO:0102420	sn-1-glycerol-3-phosphate C16 [GO:0102420]	3
GO:0008480	sarcosine dehydrogenase activity [GO:0008480]	3
GO:0004750	ribulose-phosphate 3-epimerase activity [GO:0004750]	3
GO:0004751	ribose-5-phosphate isomerase activity [GO:0004751]	3
GO:0050253	retinyl-palmitate esterase activity [GO:0050253]	3
GO:0048018	receptor ligand activity [GO:0048018]	3
GO:0008649	rRNA methyltransferase activity [GO:0008649]	3
GO:0016433	rRNA (adenine) methyltransferase activity [GO:0016433]	3
GO:0000182	rDNA binding [GO:0000182]	3
GO:0004735	pyrroline-5-carboxylate reductase activity [GO:0004735]	3
GO:0015165	pyrimidine nucleotide-sugar transmembrane transporter activity [GO:0015165]	3
GO:0015218	pyrimidine nucleotide transmembrane transporter activity [GO:0015218]	3
GO:0008495	protoheme IX farnesyltransferase activity [GO:0008495]	3
GO:0036055	protein-succinyllysine desuccinylase activity [GO:0036055]	3
GO:0036054	protein-malonyllysine demalonylase activity [GO:0036054]	3
GO:0016500	protein-hormone receptor activity [GO:0016500]	3
GO:0061697	protein-glutaryllysine deglutarylase activity [GO:0061697]	3
GO:0030158	protein xylosyltransferase activity [GO:0030158]	3
GO:0072542	protein phosphatase activator activity [GO:0072542]	3
GO:0101006	protein histidine phosphatase activity [GO:0101006]	3
GO:0097363	protein O-GlcNAc transferase activity [GO:0097363]	3
GO:1990404	protein ADP-ribosylase activity [GO:1990404]	3
GO:0004666	prostaglandin-endoperoxide synthase activity [GO:0004666]	3
GO:0019797	procollagen-proline 3-dioxygenase activity [GO:0019797]	3
GO:0070878	primary miRNA binding [GO:0070878]	3
GO:0070883	pre-miRNA binding [GO:0070883]	3
GO:0019870	potassium channel inhibitor activity [GO:0019870]	3
GO:0004655	porphobilinogen synthase activity [GO:0004655]	3
GO:0004651	polynucleotide 5'-phosphatase activity [GO:0004651]	3
GO:0046403	polynucleotide 3'-phosphatase activity [GO:0046403]	3
GO:0036332	placental growth factor-activated receptor activity [GO:0036332]	3
GO:0140031	phosphorylation-dependent protein binding [GO:0140031]	3
GO:0008973	phosphopentomutase activity [GO:0008973]	3
GO:0004619	phosphoglycerate mutase activity [GO:0004619]	3
GO:0004613	phosphoenolpyruvate carboxykinase (GTP) activity [GO:0004613]	3
GO:0035014	phosphatidylinositol 3-kinase regulator activity [GO:0035014]	3
GO:0036313	phosphatidylinositol 3-kinase catalytic subunit binding [GO:0036313]	3
GO:0060228	phosphatidylcholine-sterol O-acyltransferase activator activity [GO:0060228]	3
GO:0005053	peroxisome matrix targeting signal-2 binding [GO:0005053]	3
GO:0000048	peptidyltransferase activity [GO:0000048]	3
GO:0031543	peptidyl-proline dioxygenase activity [GO:0031543]	3
GO:0031545	peptidyl-proline 4-dioxygenase activity [GO:0031545]	3
GO:0031544	peptidyl-proline 3-dioxygenase activity [GO:0031544]	3
GO:0008113	peptide-methionine (S)-S-oxide reductase activity [GO:0008113]	3
GO:0042605	peptide antigen binding [GO:0042605]	3
GO:0005113	patched binding [GO:0005113]	3
GO:0000703	oxidized pyrimidine nucleobase lesion DNA N-glycosylase activity [GO:0000703]	3
GO:0035516	oxidative DNA demethylase activity [GO:0035516]	3
GO:0015271	outward rectifier potassium channel activity [GO:0015271]	3
GO:0004590	orotidine-5'-phosphate decarboxylase activity [GO:0004590]	3
GO:0004588	orotate phosphoribosyltransferase activity [GO:0004588]	3
GO:0070538	oleic acid binding [GO:0070538]	3
GO:0005338	nucleotide-sugar transmembrane transporter activity [GO:0005338]	3
GO:0019201	nucleotide kinase activity [GO:0019201]	3
GO:0001882	nucleoside binding [GO:0001882]	3
GO:0044378	non-sequence-specific DNA binding, bending [GO:0044378]	3
GO:0008940	nitrate reductase activity [GO:0008940]	3
GO:0008112	nicotinamide N-methyltransferase activity [GO:0008112]	3
GO:0008188	neuropeptide receptor activity [GO:0008188]	3
GO:0042923	neuropeptide binding [GO:0042923]	3
GO:0032036	myosin heavy chain binding [GO:0032036]	3
GO:0102867	molybdenum cofactor sulfurtransferase activity [GO:0102867]	3
GO:0072341	modified amino acid binding [GO:0072341]	3
GO:0050436	microfibril binding [GO:0050436]	3
GO:0004496	mevalonate kinase activity [GO:0004496]	3
GO:0046570	methylthioribulose 1-phosphate dehydratase activity [GO:0046570]	3
GO:0004494	methylmalonyl-CoA mutase activity [GO:0004494]	3
GO:0008502	melatonin receptor activity [GO:0008502]	3
GO:0036033	mediator complex binding [GO:0036033]	3
GO:0051377	mannose-ethanolamine phosphotransferase activity [GO:0051377]	3
GO:0015578	mannose transmembrane transporter activity [GO:0015578]	3
GO:0005384	manganese ion transmembrane transporter activity [GO:0005384]	3
GO:0004473	malate dehydrogenase (decarboxylating) (NADP+) activity [GO:0004473]	3
GO:1990715	mRNA CDS binding [GO:1990715]	3
GO:0042954	lipoprotein transporter activity [GO:0042954]	3
GO:0016979	lipoate-protein ligase activity [GO:0016979]	3
GO:0001727	lipid kinase activity [GO:0001727]	3
GO:0016298	lipase activity [GO:0016298]	3
GO:0002951	leukotriene-C(4) hydrolase [GO:0002951]	3
GO:0004974	leukotriene receptor activity [GO:0004974]	3
GO:0015129	lactate transmembrane transporter activity [GO:0015129]	3
GO:0019207	kinase regulator activity [GO:0019207]	3
GO:0004452	isopentenyl-diphosphate delta-isomerase activity [GO:0004452]	3
GO:0016853	isomerase activity [GO:0016853]	3
GO:0008200	ion channel inhibitor activity [GO:0008200]	3
GO:0120013	intermembrane lipid transfer activity [GO:0120013]	3
GO:0004915	interleukin-6 receptor activity [GO:0004915]	3
GO:0019981	interleukin-6 binding [GO:0019981]	3
GO:0004921	interleukin-11 receptor activity [GO:0004921]	3
GO:0019970	interleukin-11 binding [GO:0019970]	3
GO:0004920	interleukin-10 receptor activity [GO:0004920]	3
GO:0000829	inositol heptakisphosphate kinase activity [GO:0000829]	3
GO:0016814	hydrolase activity, acting on carbon-nitrogen (but not peptide) bonds, in cyclic amidines [GO:0016814]	3
GO:0008900	hydrogen [GO:0008900]	3
GO:0035173	histone kinase activity [GO:0035173]	3
GO:0035403	histone kinase activity (H3-T6 specific) [GO:0035403]	3
GO:0032453	histone demethylase activity (H3-K4 specific) [GO:0032453]	3
GO:0043994	histone acetyltransferase activity (H3-K23 specific) [GO:0043994]	3
GO:0005314	high-affinity glutamate transmembrane transporter activity [GO:0005314]	3
GO:0015232	heme transporter activity [GO:0015232]	3
GO:0004392	heme oxygenase (decyclizing) activity [GO:0004392]	3
GO:0004385	guanylate kinase activity [GO:0004385]	3
GO:0008892	guanine deaminase activity [GO:0008892]	3
GO:0005131	growth hormone receptor binding [GO:0005131]	3
GO:0004362	glutathione-disulfide reductase activity [GO:0004362]	3
GO:0004347	glucose-6-phosphate isomerase activity [GO:0004347]	3
GO:0004345	glucose-6-phosphate dehydrogenase activity [GO:0004345]	3
GO:0035259	glucocorticoid receptor binding [GO:0035259]	3
GO:0055077	gap junction hemi-channel activity [GO:0055077]	3
GO:1903763	gap junction channel activity involved in cell communication by electrical coupling [GO:1903763]	3
GO:0015018	galactosylgalactosylxylosylprotein 3-beta-glucuronosyltransferase activity [GO:0015018]	3
GO:0004334	fumarylacetoacetase activity [GO:0004334]	3
GO:0004333	fumarate hydratase activity [GO:0004333]	3
GO:0016971	flavin-linked sulfhydryl oxidase activity [GO:0016971]	3
GO:0070336	flap-structured DNA binding [GO:0070336]	3
GO:0015093	ferrous iron transmembrane transporter activity [GO:0015093]	3
GO:0070287	ferritin receptor activity [GO:0070287]	3
GO:0000293	ferric-chelate reductase activity [GO:0000293]	3
GO:0031370	eukaryotic initiation factor 4G binding [GO:0031370]	3
GO:0005006	epidermal growth factor-activated receptor activity [GO:0005006]	3
GO:0035326	enhancer binding [GO:0035326]	3
GO:0030942	endoplasmic reticulum signal peptide binding [GO:0030942]	3
GO:0061133	endopeptidase activator activity [GO:0061133]	3
GO:0004174	electron-transferring-flavoprotein dehydrogenase activity [GO:0004174]	3
GO:0003726	double-stranded RNA adenosine deaminase activity [GO:0003726]	3
GO:0008311	double-stranded DNA 3'-5' exodeoxyribonuclease activity [GO:0008311]	3
GO:0035240	dopamine binding [GO:0035240]	3
GO:0004584	dolichyl-phosphate-mannose-glycolipid alpha-mannosyltransferase activity [GO:0004584]	3
GO:0004164	diphthine synthase activity [GO:0004164]	3
GO:0004163	diphosphomevalonate decarboxylase activity [GO:0004163]	3
GO:0033857	diphosphoinositol-pentakisphosphate kinase activity [GO:0033857]	3
GO:0004152	dihydroorotate dehydrogenase activity [GO:0004152]	3
GO:0004149	dihydrolipoyllysine-residue succinyltransferase activity [GO:0004149]	3
GO:0060703	deoxyribonuclease inhibitor activity [GO:0060703]	3
GO:0019239	deaminase activity [GO:0019239]	3
GO:0004122	cystathionine beta-synthase activity [GO:0004122]	3
GO:0031780	corticotropin hormone receptor binding [GO:0031780]	3
GO:1904929	coreceptor activity involved in Wnt signaling pathway, planar cell polarity pathway [GO:1904929]	3
GO:0004108	citrate (Si)-synthase activity [GO:0004108]	3
GO:0047756	chondroitin 4-sulfotransferase activity [GO:0047756]	3
GO:0004103	choline kinase activity [GO:0004103]	3
GO:0047750	cholestenol delta-isomerase activity [GO:0047750]	3
GO:0017081	chloride channel regulator activity [GO:0017081]	3
GO:0035758	chemokine (C-C motif) ligand 21 binding [GO:0035758]	3
GO:0035757	chemokine (C-C motif) ligand 19 binding [GO:0035757]	3
GO:0016247	channel regulator activity [GO:0016247]	3
GO:0016206	catechol O-methyltransferase activity [GO:0016206]	3
GO:0038024	cargo receptor activity [GO:0038024]	3
GO:0031406	carboxylic acid binding [GO:0031406]	3
GO:0016846	carbon-sulfur lyase activity [GO:0016846]	3
GO:0015144	carbohydrate transmembrane transporter activity [GO:0015144]	3
GO:0004949	cannabinoid receptor activity [GO:0004949]	3
GO:0005227	calcium activated cation channel activity [GO:0005227]	3
GO:0060175	brain-derived neurotrophic factor-activated receptor activity [GO:0060175]	3
GO:0048403	brain-derived neurotrophic factor binding [GO:0048403]	3
GO:0008796	bis(5'-nucleosyl)-tetraphosphatase activity [GO:0008796]	3
GO:0004941	beta2-adrenergic receptor activity [GO:0004941]	3
GO:0047696	beta-adrenergic receptor kinase activity [GO:0047696]	3
GO:0019828	aspartic-type endopeptidase inhibitor activity [GO:0019828]	3
GO:0004061	arylformamidase activity [GO:0004061]	3
GO:0015173	aromatic amino acid transmembrane transporter activity [GO:0015173]	3
GO:0034191	apolipoprotein A-I receptor binding [GO:0034191]	3
GO:0031701	angiotensin receptor binding [GO:0031701]	3
GO:0015067	amidinotransferase activity [GO:0015067]	3
GO:0008455	alpha-1,6-mannosylglycoprotein 2-beta-N-acetylglucosaminyltransferase activity [GO:0008455]	3
GO:0046920	alpha-(1->3)-fucosyltransferase activity [GO:0046920]	3
GO:0003905	alkylbase DNA N-glycosylase activity [GO:0003905]	3
GO:0008106	alcohol dehydrogenase (NADP+) activity [GO:0008106]	3
GO:0004020	adenylylsulfate kinase activity [GO:0004020]	3
GO:0031685	adenosine receptor binding [GO:0031685]	3
GO:0003998	acylphosphatase activity [GO:0003998]	3
GO:0016411	acylglycerol O-acyltransferase activity [GO:0016411]	3
GO:0030548	acetylcholine receptor regulator activity [GO:0030548]	3
GO:0042166	acetylcholine binding [GO:0042166]	3
GO:0004314	[acyl-carrier-protein] S-malonyltransferase activity [GO:0004314]	3
GO:0036327	VEGF-B-activated receptor activity [GO:0036327]	3
GO:0036326	VEGF-A-activated receptor activity [GO:0036326]	3
GO:0002134	UTP binding [GO:0002134]	3
GO:0071566	UFM1 activating enzyme activity [GO:0071566]	3
GO:0003979	UDP-glucose 6-dehydrogenase activity [GO:0003979]	3
GO:0005459	UDP-galactose transmembrane transporter activity [GO:0005459]	3
GO:0030623	U5 snRNA binding [GO:0030623]	3
GO:0070976	TIR domain binding [GO:0070976]	3
GO:0001093	TFIIB-class transcription factor binding [GO:0001093]	3
GO:0018738	S-formylglutathione hydrolase activity [GO:0018738]	3
GO:0017016	Ras GTPase binding [GO:0017016]	3
GO:0033592	RNA strand annealing activity [GO:0033592]	3
GO:0001032	RNA polymerase III type 3 promoter DNA binding [GO:0001032]	3
GO:0001031	RNA polymerase III type 2 promoter DNA binding [GO:0001031]	3
GO:0001030	RNA polymerase III type 1 promoter DNA binding [GO:0001030]	3
GO:0001129	RNA polymerase II transcription factor activity, TBP-class protein binding, involved in preinitiation complex assembly [GO:0001129]	3
GO:0051525	NFAT protein binding [GO:0051525]	3
GO:0061663	NEDD8 ligase activity [GO:0061663]	3
GO:0070401	NADP+ binding [GO:0070401]	3
GO:0003956	NAD(P)+-protein-arginine ADP-ribosyltransferase activity [GO:0003956]	3
GO:0008750	NAD(P)+ transhydrogenase (AB-specific) activity [GO:0008750]	3
GO:0071820	N-box binding [GO:0071820]	3
GO:0050121	N-acylglucosamine 2-epimerase activity [GO:0050121]	3
GO:0001537	N-acetylgalactosamine 4-O-sulfotransferase activity [GO:0001537]	3
GO:0008265	Mo-molybdopterin cofactor sulfurase activity [GO:0008265]	3
GO:0050693	LBD domain binding [GO:0050693]	3
GO:0030060	L-malate dehydrogenase activity [GO:0030060]	3
GO:0010485	H4 histone acetyltransferase activity [GO:0010485]	3
GO:0003934	GTP cyclohydrolase I activity [GO:0003934]	3
GO:0005004	GPI-linked ephrin receptor activity [GO:0005004]	3
GO:1990955	G-rich single-stranded DNA binding [GO:1990955]	3
GO:0008020	G-protein coupled photoreceptor activity [GO:0008020]	3
GO:0008528	G-protein coupled peptide receptor activity [GO:0008528]	3
GO:0033149	FFAT motif binding [GO:0033149]	3
GO:0043125	ErbB-3 class receptor binding [GO:0043125]	3
GO:0031755	Edg-2 lysophosphatidic acid receptor binding [GO:0031755]	3
GO:0033677	DNA/RNA helicase activity [GO:0033677]	3
GO:0045027	DNA end binding [GO:0045027]	3
GO:0033699	DNA 5'-adenosine monophosphate hydrolase activity [GO:0033699]	3
GO:0051500	D-tyrosyl-tRNA(Tyr) deacylase activity [GO:0051500]	3
GO:0038121	C-C motif chemokine 21 receptor activity [GO:0038121]	3
GO:0038117	C-C motif chemokine 19 receptor activity [GO:0038117]	3
GO:0019776	Atg8 ligase activity [GO:0019776]	3
GO:0008026	ATP-dependent helicase activity [GO:0008026]	3
GO:0003878	ATP citrate synthase activity [GO:0003878]	3
GO:0047293	4-hydroxybenzoate nonaprenyltransferase activity [GO:0047293]	3
GO:0002083	4-hydroxybenzoate decaprenyltransferase activity [GO:0002083]	3
GO:0017005	3'-tyrosyl-DNA phosphodiesterase activity [GO:0017005]	3
GO:0070337	3'-flap-structured DNA binding [GO:0070337]	3
GO:1990599	3' overhang single-stranded DNA endodeoxyribonuclease activity [GO:1990599]	3
GO:0046538	2,3-bisphosphoglycerate-dependent phosphoglycerate mutase activity [GO:0046538]	3
GO:0016308	1-phosphatidylinositol-4-phosphate 5-kinase activity [GO:0016308]	3
GO:0005225	volume-sensitive anion channel activity [GO:0005225]	2
GO:1902282	voltage-gated potassium channel activity involved in ventricular cardiac muscle cell action potential repolarization [GO:1902282]	2
GO:0004999	vasoactive intestinal polypeptide receptor activity [GO:0004999]	2
GO:0005172	vascular endothelial growth factor receptor binding [GO:0005172]	2
GO:0004852	uroporphyrinogen-III synthase activity [GO:0004852]	2
GO:0009041	uridylate kinase activity [GO:0009041]	2
GO:0031826	type 2A serotonin receptor binding [GO:0031826]	2
GO:0032813	tumor necrosis factor receptor superfamily binding [GO:0032813]	2
GO:0070740	tubulin-glutamic acid ligase activity [GO:0070740]	2
GO:0004833	tryptophan 2,3-dioxygenase activity [GO:0004833]	2
GO:0030172	troponin C binding [GO:0030172]	2
GO:0017129	triglyceride binding [GO:0017129]	2
GO:0008494	translation activator activity [GO:0008494]	2
GO:0004802	transketolase activity [GO:0004802]	2
GO:0004998	transferrin receptor activity [GO:0004998]	2
GO:0016765	transferase activity, transferring alkyl or aryl (other than methyl) groups [GO:0016765]	2
GO:0001228	transcriptional activator activity, RNA polymerase II transcription regulatory region sequence-specific DNA binding [GO:0001228]	2
GO:0001010	transcription factor activity, sequence-specific DNA binding transcription factor recruiting [GO:0001010]	2
GO:0000991	transcription factor activity, core RNA polymerase II binding [GO:0000991]	2
GO:0001007	transcription factor activity, RNA polymerase III transcription factor binding [GO:0001007]	2
GO:0001075	transcription factor activity, RNA polymerase II core promoter sequence-specific binding involved in preinitiation complex assembly [GO:0001075]	2
GO:0001221	transcription cofactor binding [GO:0001221]	2
GO:0008437	thyrotropin-releasing hormone activity [GO:0008437]	2
GO:0004326	tetrahydrofolylpolyglutamate synthase activity [GO:0004326]	2
GO:0034617	tetrahydrobiopterin binding [GO:0034617]	2
GO:0047035	testosterone dehydrogenase (NAD+) activity [GO:0047035]	2
GO:0061752	telomeric repeat-containing RNA binding [GO:0061752]	2
GO:0031883	taste receptor binding [GO:0031883]	2
GO:0051392	tRNA N-acetyltransferase activity [GO:0051392]	2
GO:0000215	tRNA 2'-phosphotransferase activity [GO:0000215]	2
GO:0052906	tRNA (guanine(37)-N(1))-methyltransferase activity [GO:0052906]	2
GO:0033041	sweet taste receptor activity [GO:0033041]	2
GO:0016532	superoxide dismutase copper chaperone activity [GO:0016532]	2
GO:0098973	structural constituent of postsynaptic actin cytoskeleton [GO:0098973]	2
GO:0005173	stem cell factor receptor binding [GO:0005173]	2
GO:0004506	squalene monooxygenase activity [GO:0004506]	2
GO:0008481	sphinganine kinase activity [GO:0008481]	2
GO:0015295	solute [GO:0015295]	2
GO:0005483	soluble NSF attachment protein activity [GO:0005483]	2
GO:0015321	sodium-dependent phosphate transmembrane transporter activity [GO:0015321]	2
GO:0070890	sodium-dependent L-ascorbate transmembrane transporter activity [GO:0070890]	2
GO:0005436	sodium [GO:0005436]	2
GO:0052591	sn-glycerol-3-phosphate [GO:0052591]	2
GO:0008297	single-stranded DNA exodeoxyribonuclease activity [GO:0008297]	2
GO:0033691	sialic acid binding [GO:0033691]	2
GO:0015222	serotonin transmembrane transporter activity [GO:0015222]	2
GO:0017171	serine hydrolase activity [GO:0017171]	2
GO:0070905	serine binding [GO:0070905]	2
GO:0000171	ribonuclease MRP activity [GO:0000171]	2
GO:0019841	retinol binding [GO:0019841]	2
GO:0016857	racemase and epimerase activity, acting on carbohydrates and derivatives [GO:0016857]	2
GO:1990883	rRNA cytidine N-acetyltransferase activity [GO:1990883]	2
GO:0008650	rRNA (uridine-2'-O-)-methyltransferase activity [GO:0008650]	2
GO:0071424	rRNA (cytosine-N4-)-methyltransferase activity [GO:0071424]	2
GO:0004736	pyruvate carboxylase activity [GO:0004736]	2
GO:0001883	purine nucleoside binding [GO:0001883]	2
GO:0047134	protein-disulfide reductase activity [GO:0047134]	2
GO:0035241	protein-arginine omega-N monomethyltransferase activity [GO:0035241]	2
GO:0038062	protein tyrosine kinase collagen receptor activity [GO:0038062]	2
GO:0031386	protein tag [GO:0031386]	2
GO:0030346	protein phosphatase 2B binding [GO:0030346]	2
GO:0004660	protein farnesyltransferase activity [GO:0004660]	2
GO:1990756	protein binding, bridging involved in substrate recognition for ubiquitination [GO:1990756]	2
GO:1990405	protein antigen binding [GO:1990405]	2
GO:0050220	prostaglandin-E synthase activity [GO:0050220]	2
GO:0004958	prostaglandin F receptor activity [GO:0004958]	2
GO:0004658	propionyl-CoA carboxylase activity [GO:0004658]	2
GO:0030627	pre-mRNA 5'-splice site binding [GO:0030627]	2
GO:0002094	polyprenyltransferase activity [GO:0002094]	2
GO:0051731	polynucleotide 5'-hydroxyl-kinase activity [GO:0051731]	2
GO:0005019	platelet-derived growth factor beta-receptor activity [GO:0005019]	2
GO:0005018	platelet-derived growth factor alpha-receptor activity [GO:0005018]	2
GO:0047179	platelet-activating factor acetyltransferase activity [GO:0047179]	2
GO:0031409	pigment binding [GO:0031409]	2
GO:0070774	phytoceramidase activity [GO:0070774]	2
GO:0004639	phosphoribosylaminoimidazolesuccinocarboxamide synthase activity [GO:0004639]	2
GO:0004633	phosphopantothenoylcysteine decarboxylase activity [GO:0004633]	2
GO:0004631	phosphomevalonate kinase activity [GO:0004631]	2
GO:0047066	phospholipid-hydroperoxide glutathione peroxidase activity [GO:0047066]	2
GO:0008967	phosphoglycolate phosphatase activity [GO:0008967]	2
GO:0090556	phosphatidylserine-translocating ATPase activity [GO:0090556]	2
GO:0090554	phosphatidylcholine-translocating ATPase activity [GO:0090554]	2
GO:0019212	phosphatase inhibitor activity [GO:0019212]	2
GO:0019211	phosphatase activator activity [GO:0019211]	2
GO:0004504	peptidylglycine monooxygenase activity [GO:0004504]	2
GO:0004598	peptidylamidoglycolate lyase activity [GO:0004598]	2
GO:0008241	peptidyl-dipeptidase activity [GO:0008241]	2
GO:1990189	peptide-serine-N-acetyltransferase activity [GO:1990189]	2
GO:0051428	peptide hormone receptor binding [GO:0051428]	2
GO:0034602	oxoglutarate dehydrogenase (NAD+) activity [GO:0034602]	2
GO:0043783	oxidoreductase activity, oxidizing metal ions with flavin as acceptor [GO:0043783]	2
GO:0016624	oxidoreductase activity, acting on the aldehyde or oxo group of donors, disulfide as acceptor [GO:0016624]	2
GO:0016715	oxidoreductase activity, acting on paired donors, with incorporation or reduction of molecular oxygen, reduced ascorbate as one donor, and incorporation of one atom of oxygen [GO:0016715]	2
GO:0004586	ornithine decarboxylase activity [GO:0004586]	2
GO:0001846	opsonin binding [GO:0001846]	2
GO:0001515	opioid peptide activity [GO:0001515]	2
GO:0005049	nuclear export signal receptor activity [GO:0005049]	2
GO:0051380	norepinephrine binding [GO:0051380]	2
GO:0030235	nitric-oxide synthase regulator activity [GO:0030235]	2
GO:0004517	nitric-oxide synthase activity [GO:0004517]	2
GO:0030594	neurotransmitter receptor activity [GO:0030594]	2
GO:0030379	neurotensin receptor activity, non-G-protein coupled [GO:0030379]	2
GO:0047288	monosialoganglioside sialyltransferase activity [GO:0047288]	2
GO:0140030	modification-dependent protein binding [GO:0140030]	2
GO:0004489	methylenetetrahydrofolate reductase (NAD(P)H) activity [GO:0004489]	2
GO:0008705	methionine synthase activity [GO:0008705]	2
GO:0051139	metal ion [GO:0051139]	2
GO:0052815	medium-chain acyl-CoA hydrolase activity [GO:0052815]	2
GO:0051978	lysophospholipid transporter activity [GO:0051978]	2
GO:0035727	lysophosphatidic acid binding [GO:0035727]	2
GO:0008332	low voltage-gated calcium channel activity [GO:0008332]	2
GO:0036042	long-chain fatty acyl-CoA binding [GO:0036042]	2
GO:0005324	long-chain fatty acid transporter activity [GO:0005324]	2
GO:0001875	lipopolysaccharide receptor activity [GO:0001875]	2
GO:0016885	ligase activity, forming carbon-carbon bonds [GO:0016885]	2
GO:0015276	ligand-gated ion channel activity [GO:0015276]	2
GO:0022840	leak channel activity [GO:0022840]	2
GO:0043237	laminin-1 binding [GO:0043237]	2
GO:0004462	lactoylglutathione lyase activity [GO:0004462]	2
GO:0004461	lactose synthase activity [GO:0004461]	2
GO:0004502	kynurenine 3-monooxygenase activity [GO:0004502]	2
GO:0019210	kinase inhibitor activity [GO:0019210]	2
GO:1990254	keratin filament binding [GO:1990254]	2
GO:0045130	keratan sulfotransferase activity [GO:0045130]	2
GO:0034986	iron chaperone activity [GO:0034986]	2
GO:0005153	interleukin-8 receptor binding [GO:0005153]	2
GO:0000827	inositol-1,3,4,5,6-pentakisphosphate kinase activity [GO:0000827]	2
GO:0000832	inositol hexakisphosphate 5-kinase activity [GO:0000832]	2
GO:0004423	iduronate-2-sulfatase activity [GO:0004423]	2
GO:0004420	hydroxymethylglutaryl-CoA reductase (NADPH) activity [GO:0004420]	2
GO:0047988	hydroxyacid-oxoacid transhydrogenase activity [GO:0047988]	2
GO:0016811	hydrolase activity, acting on carbon-nitrogen (but not peptide) bonds, in linear amides [GO:0016811]	2
GO:0033906	hyaluronoglucuronidase activity [GO:0033906]	2
GO:0051427	hormone receptor binding [GO:0051427]	2
GO:0004411	homogentisate 1,2-dioxygenase activity [GO:0004411]	2
GO:0008897	holo-[acyl-carrier-protein] synthase activity [GO:0008897]	2
[truncated: 667 more rows]
